# Supplementary material for: The discovery of novel LPMO families with a new Hidden Markov model
Source: BMC Res Notes. 2017 Feb 21;10:105. doi: 10.1186/s13104-017-2429-8 (PMC5320794; doi:10.1186/s13104-017-2429-8)
Supplement: Supplementary file 3 — Additional file 3. The Hidden Markov model constructed in this study. This Hidden Markov model, can be used in combination with the HMMER tool version 3 [19]. When searching with the hmmsearch program, using a trusted e-value (-E option in hmmsearch) of 1.2e−15 (lowest scoring true positive) will limit the results to mainly AA9, AA10, AA11 and AA13 LPMOs. To also allow the detection of the LPMO14 family, a lower trusted e-value of 0.001 is necessary. However, it should be noted that a lower e-value will also increase the theoretical chance of finding false positives (an e-value of 0.001, has a 1 in a 1000 chance to find a false positive). However, in our search using this e-value no false positives were identified in the 8 genomes searched. [file 13104_2017_2429_MOESM3_ESM.txt]

HMMER3/f [3.1b1 | May 2013]
NAME  LPMO
LENG  446
ALPH  amino
RF    no
MM    no
CONS  yes
CS    no
MAP   yes
DATE  Wed Jun  3 13:32:01 2015
NSEQ  28
EFFN  4.296387
CKSUM 4036503212
STATS LOCAL MSV      -11.6574  0.69862
STATS LOCAL VITERBI  -12.3194  0.69862
STATS LOCAL FORWARD   -5.6736  0.69862
HMM          A        C        D        E        F        G        H        I        K        L        M        N        P        Q        R        S        T        V        W        Y   
            m->m     m->i     m->d     i->m     i->i     d->m     d->d
  COMPO   2.42487  4.16148  2.98372  2.74523  3.52306  2.59765  3.69784  3.06033  2.77182  2.69977  3.77758  3.02990  3.12599  2.98290  3.10263  2.40685  2.66994  2.74876  4.41588  3.52001
          2.68595  4.42000  2.77540  2.73144  3.46374  2.40501  3.72515  3.29374  2.67761  2.69375  4.24504  2.90367  2.73714  3.18167  2.89821  2.37844  2.77540  2.98539  4.58497  3.61524
          0.50660  2.10287  1.28970  1.65381  0.21235  0.00000        *
      1   3.55791  5.03050  4.75702  4.43587  3.63017  4.32486  5.03628  2.87467  4.16747  2.16618  0.58011  4.62956  4.82029  4.52465  4.29531  3.94885  3.89200  2.94336  5.52136  4.32420      8 M - - -
          2.68618  4.42225  2.77519  2.73123  3.46354  2.40513  3.72494  3.29354  2.67741  2.69355  4.24690  2.90347  2.73739  3.18146  2.89801  2.37887  2.77519  2.98518  4.58477  3.61503
          0.01740  4.45584  5.17818  0.61958  0.77255  0.88303  0.53363
      2   2.69380  4.59448  3.33254  2.77159  2.75164  3.60069  3.33384  3.14105  1.95384  2.82113  3.68920  3.01711  3.98613  3.06680  3.12048  2.83021  2.61967  2.19822  5.14303  3.87106      9 k - - -
          2.68618  4.42225  2.77519  2.73123  3.46354  2.40513  3.72494  3.29354  2.67741  2.69355  4.24690  2.90347  2.73739  3.18146  2.89801  2.37887  2.77519  2.98518  4.58477  3.61503
          0.01740  4.45584  5.17818  0.61958  0.77255  0.88303  0.53363
      3   2.85611  3.58398  3.20506  2.60494  4.52439  3.22962  3.71626  3.94295  1.66803  3.44525  4.23977  3.10753  3.99090  2.24972  1.88307  2.84485  3.06859  3.57366  5.57826  4.26759     10 k - - -
          2.68602  4.42291  2.77469  2.73189  3.46420  2.40552  3.72461  3.29382  2.67729  2.69400  4.24756  2.90359  2.73806  3.18179  2.89569  2.37933  2.77569  2.98468  4.57869  3.61422
          0.57652  1.31885  1.76781  2.19615  0.11792  0.45312  1.00962
      4   2.75297  4.31697  3.93514  3.35475  3.40254  3.80595  4.08274  2.17442  3.23293  2.16161  2.22406  3.66849  4.17361  3.52450  2.38809  3.07789  2.32290  2.50119  4.92380  3.72307     26 l - - -
          2.68618  4.42225  2.77519  2.73123  3.46354  2.40513  3.72494  3.29354  2.67741  2.69355  4.24690  2.90347  2.73739  3.18146  2.89801  2.37887  2.77519  2.98518  4.58477  3.61503
          0.01678  4.49204  5.21439  0.61958  0.77255  0.84163  0.56389
      5   2.74716  4.21253  4.26024  3.67935  2.16726  3.85481  4.18291  2.55238  3.55202  1.84665  3.29770  3.86724  4.22980  3.76610  3.71980  2.92031  1.98873  2.10801  4.83361  3.63323     27 l - - -
          2.68618  4.42225  2.77519  2.73123  3.46354  2.40513  3.72494  3.29354  2.67741  2.69355  4.24690  2.90347  2.73739  3.18146  2.89801  2.37887  2.77519  2.98518  4.58477  3.61503
          0.01678  4.49204  5.21439  0.61958  0.77255  0.84163  0.56389
      6   2.79918  4.98227  3.22142  2.64903  4.28485  3.59231  3.76932  3.68855  2.29833  2.82532  4.08876  3.14356  3.98988  2.91582  1.90975  1.72946  2.81056  3.35935  5.47704  4.17323     28 s - - -
          2.68618  4.42225  2.77519  2.73123  3.46354  2.40513  3.72494  3.29354  2.67741  2.69355  4.24690  2.90347  2.73739  3.18146  2.89801  2.37887  2.77519  2.98518  4.58477  3.61503
          0.01678  4.49204  5.21439  0.61958  0.77255  0.84163  0.56389
      7   2.39408  4.60596  3.34523  2.78085  3.77677  3.61253  2.79262  2.92721  2.03788  2.17780  3.69828  3.24618  3.99663  3.07600  3.13366  2.83973  2.77115  2.59969  5.16074  3.89234     29 k - - -
          2.68618  4.42225  2.77519  2.73123  3.46354  2.40513  3.72494  3.29354  2.67741  2.69355  4.24690  2.90347  2.73739  3.18146  2.89801  2.37887  2.77519  2.98518  4.58477  3.61503
          0.19675  4.49204  1.78735  0.61958  0.77255  0.47765  0.96822
      8   1.88978  4.47614  3.61571  3.06181  3.62659  3.70730  4.00151  2.85437  2.98818  2.11405  3.57039  3.46499  4.10471  2.33049  3.33538  2.97035  2.98867  2.05411  5.09964  3.86553     30 a - - -
          2.68618  4.42225  2.77519  2.73123  3.46354  2.40513  3.72494  3.29354  2.67741  2.69355  4.24690  2.90347  2.73739  3.18146  2.89801  2.37887  2.77519  2.98518  4.58477  3.61503
          0.01682  4.48927  5.21162  0.61958  0.77255  0.84492  0.56141
      9   2.49846  4.23301  3.97104  3.39403  2.22972  3.76266  4.04540  2.69025  3.30115  2.20776  3.34595  3.66983  2.60189  3.54995  3.54078  2.68190  2.93095  2.35838  4.81468  2.64650     31 l - - -
          2.68618  4.42225  2.77519  2.73123  3.46354  2.40513  3.72494  3.29354  2.67741  2.69355  4.24690  2.90347  2.73739  3.18146  2.89801  2.37887  2.77519  2.98518  4.58477  3.61503
          0.01682  4.48927  5.21162  0.61958  0.77255  0.84492  0.56141
     10   2.61260  4.28093  4.10844  3.52644  3.38905  3.85203  4.14659  2.23278  2.44375  1.81941  2.29021  3.78284  4.22253  3.66441  3.64167  2.93247  2.67610  2.35280  4.89371  3.69619     32 l - - -
          2.68618  4.42225  2.77519  2.73123  3.46354  2.40513  3.72494  3.29354  2.67741  2.69355  4.24690  2.90347  2.73739  3.18146  2.89801  2.37887  2.77519  2.98518  4.58477  3.61503
          0.01401  4.67084  5.39319  0.61958  0.77255  0.47564  0.97150
     11   2.81972  4.44866  3.86534  3.29299  3.26744  3.83844  4.10787  2.91482  2.47356  1.81836  2.15164  3.64823  4.21503  3.50669  3.52203  2.08121  2.85907  2.70737  5.04217  3.82535     33 l - - -
          2.68618  4.42225  2.77519  2.73123  3.46354  2.40513  3.72494  3.29354  2.67741  2.69355  4.24690  2.90347  2.73739  3.18146  2.89801  2.37887  2.77519  2.98518  4.58477  3.61503
          0.16924  4.79787  1.91429  0.61958  0.77255  0.63186  0.75844
     12   2.25166  4.36341  3.95904  3.41027  3.14042  3.31971  4.18089  2.91888  3.33881  2.68373  3.59117  3.68632  4.15846  3.60599  3.61777  2.77942  1.52221  1.91111  5.08327  3.87531     34 t - - -
          2.68618  4.42225  2.77519  2.73123  3.46354  2.40513  3.72494  3.29354  2.67741  2.69355  4.24690  2.90347  2.73739  3.18146  2.89801  2.37887  2.77519  2.98518  4.58477  3.61503
          0.01441  4.64304  5.36539  0.61958  0.77255  0.88303  0.53363
     13   1.94937  4.31063  4.33723  3.76444  2.06196  3.92440  4.28208  2.64438  3.64023  1.66720  3.36825  3.95230  4.31159  3.85405  3.81170  3.22946  2.33644  2.48394  4.93412  3.73475     35 l - - -
          2.68618  4.42225  2.77519  2.73123  3.46354  2.40513  3.72494  3.29354  2.67741  2.69355  4.24690  2.90347  2.73739  3.18146  2.89801  2.37887  2.77519  2.98518  4.58477  3.61503
          0.10363  4.64304  2.42123  0.61958  0.77255  0.88303  0.53363
     14   1.70241  4.30121  3.24448  3.48625  3.02637  3.86588  4.16687  1.99311  3.39887  2.21712  3.40539  3.77043  4.23420  3.65068  3.64450  3.14404  3.01382  2.07704  4.94890  3.74566     36 a - - -
          2.68563  4.42229  2.77523  2.73127  3.46358  2.40517  3.72498  3.29358  2.67745  2.69359  4.24694  2.90351  2.73743  3.18150  2.89805  2.37891  2.77523  2.98522  4.58481  3.61507
          0.18354  1.81662  5.27750  0.21420  1.64603  0.98883  0.46524
     15   1.92867  4.41519  3.68184  3.12959  3.63920  3.25354  4.03222  2.98613  3.08047  2.16042  3.60676  3.49248  2.77456  3.37659  3.41946  2.44051  2.95605  2.07072  5.08751  3.86002     38 a - - -
          2.68618  4.42225  2.77519  2.73123  3.46354  2.40513  3.72494  3.29354  2.67741  2.69355  4.24690  2.90347  2.73739  3.18146  2.89801  2.37887  2.77519  2.98518  4.58477  3.61503
          0.01574  4.55515  5.27750  0.61958  0.77255  0.86790  0.54444
     16   2.40538  4.30762  4.04029  3.46338  3.41948  3.40477  4.13604  2.54361  3.34094  1.26644  3.40662  3.74156  4.20694  3.61524  3.01323  3.10893  3.00431  2.33881  4.93098  3.73186     39 l - - -
          2.68618  4.42225  2.77519  2.73123  3.46354  2.40513  3.72494  3.29354  2.67741  2.69355  4.24690  2.90347  2.73739  3.18146  2.89801  2.37887  2.77519  2.98518  4.58477  3.61503
          0.01508  4.59798  5.32032  0.61958  0.77255  0.42196  1.06641
     17   1.57043  4.41053  3.99727  3.43330  3.57835  2.86347  4.18712  2.22113  3.35760  2.08322  3.56827  3.73479  4.23302  3.62498  3.63428  2.74085  2.50524  2.69049  5.06069  3.85234     40 a - - -
          2.68618  4.42225  2.77519  2.73123  3.46354  2.40513  3.72494  3.29354  2.67741  2.69355  4.24690  2.90347  2.73739  3.18146  2.89801  2.37887  2.77519  2.98518  4.58477  3.61503
          0.01233  4.79787  5.52022  0.61958  0.77255  0.63186  0.75844
     18   1.78893  4.53441  3.71749  3.15710  3.72021  3.38659  4.08169  3.08105  3.11101  1.83638  3.37397  3.54654  3.43774  3.41244  3.46265  2.43609  2.30241  2.84607  5.16264  3.92961     41 a - - -
          2.68618  4.42225  2.77519  2.73123  3.46354  2.40513  3.72494  3.29354  2.67741  2.69355  4.24690  2.90347  2.73739  3.18146  2.89801  2.37887  2.77519  2.98518  4.58477  3.61503
          0.01233  4.79787  5.52022  0.61958  0.77255  0.63186  0.75844
     19   2.53290  4.29486  4.40111  3.81297  3.14803  3.96044  4.28423  2.43503  3.67957  1.28129  3.40041  3.98374  4.33126  3.88506  3.83154  2.38829  2.53704  2.33334  4.92394  3.73700     42 l - - -
          2.68618  4.42225  2.77519  2.73123  3.46354  2.40513  3.72494  3.29354  2.67741  2.69355  4.24690  2.90347  2.73739  3.18146  2.89801  2.37887  2.77519  2.98518  4.58477  3.61503
          0.01233  4.79787  5.52022  0.61958  0.77255  0.63186  0.75844
     20   2.59663  4.61179  3.55810  2.99431  3.41823  2.52858  3.99227  3.13282  2.66948  1.74089  3.71169  3.43317  3.41397  2.99650  3.34451  2.45109  3.03676  2.48333  5.18310  3.93242     43 l - - -
          2.68618  4.42225  2.77519  2.73123  3.46354  2.40513  3.72494  3.29354  2.67741  2.69355  4.24690  2.90347  2.73739  3.18146  2.89801  2.37887  2.77519  2.98518  4.58477  3.61503
          0.01233  4.79787  5.52022  0.61958  0.77255  0.63186  0.75844
     21   2.65616  4.28337  4.29219  3.70456  3.38508  2.00243  4.22068  2.14903  3.58126  1.97498  3.39859  3.90469  4.28571  3.79874  3.75575  2.42859  3.04355  2.42694  3.25155  3.35336     44 l - - -
          2.68654  4.42261  2.77556  2.73159  3.46390  2.40460  3.72531  3.29390  2.67777  2.69153  4.24726  2.90383  2.73776  3.18182  2.89837  2.37879  2.77491  2.98475  4.58513  3.61539
          0.14104  2.05935  5.52022  1.94763  0.15386  0.63186  0.75844
     22   1.66451  4.94438  3.27873  2.73452  4.27509  3.61531  3.91451  3.22636  2.72512  3.30164  4.11833  3.23135  3.60072  2.33101  3.17749  1.81518  2.81486  3.35198  5.55130  4.22858     54 a - - -
          2.68618  4.42225  2.77519  2.73123  3.46354  2.40513  3.72494  3.29354  2.67741  2.69355  4.24690  2.90347  2.73739  3.18146  2.89801  2.37887  2.77519  2.98518  4.58477  3.61503
          0.01233  4.79787  5.52022  0.61958  0.77255  0.63186  0.75844
     23   1.82185  4.85492  3.49169  2.99797  4.57516  1.57903  4.17488  4.01064  3.01079  3.61538  4.41244  3.41378  3.37003  3.05528  3.44758  2.14751  2.23560  3.56652  5.83614  4.53115     55 g - - -
          2.68618  4.42225  2.77519  2.73123  3.46354  2.40513  3.72494  3.29354  2.67741  2.69355  4.24690  2.90347  2.73739  3.18146  2.89801  2.37887  2.77519  2.98518  4.58477  3.61503
          0.01233  4.79787  5.52022  0.61958  0.77255  0.63186  0.75844
     24   2.01894  4.71913  3.17528  2.86721  3.41386  3.71006  3.93832  2.89912  2.84400  2.18164  3.81088  3.33779  3.55540  2.99287  2.45455  2.43019  2.73959  2.84175  5.27258  3.99978     56 a - - -
          2.68618  4.42225  2.77519  2.73123  3.46354  2.40513  3.72494  3.29354  2.67741  2.69355  4.24690  2.90347  2.73739  3.18146  2.89801  2.37887  2.77519  2.98518  4.58477  3.61503
          0.01233  4.79787  5.52022  0.61958  0.77255  0.63186  0.75844
     25   1.07038  4.53921  4.49439  4.10527  4.32654  3.58748  4.84543  3.34761  4.03270  3.35276  4.28280  4.07607  4.30232  4.26883  4.23767  2.34595  3.21871  1.34316  5.81886  4.64135     57 a - - -
          2.68618  4.42225  2.77519  2.73123  3.46354  2.40513  3.72494  3.29354  2.67741  2.69355  4.24690  2.90347  2.73739  3.18146  2.89801  2.37887  2.77519  2.98518  4.58477  3.61503
          0.01233  4.79787  5.52022  0.61958  0.77255  0.63186  0.75844
     26   2.25084  5.07596  3.17890  1.71870  4.33257  3.63387  3.83666  3.75968  2.62231  3.05709  4.14364  2.98467  3.00000  2.97458  3.09285  2.37748  3.04893  3.03172  5.56834  2.83775     58 e - - -
          2.68618  4.42225  2.77519  2.73123  3.46354  2.40513  3.72494  3.29354  2.67741  2.69355  4.24690  2.90347  2.73739  3.18146  2.89801  2.37887  2.77519  2.98518  4.58477  3.61503
          0.01182  4.83958  5.56193  0.61958  0.77255  0.63186  0.75844
     27   1.25721  4.83466  3.83174  3.43825  4.84958  1.24453  4.53152  4.27797  3.33162  3.90615  4.71921  3.71725  4.23932  3.74128  2.47542  2.97871  3.27278  3.75964  6.10856  4.87319     59 g - - -
          2.68618  4.42225  2.77519  2.73123  3.46354  2.40513  3.72494  3.29354  2.67741  2.69355  4.24690  2.90347  2.73739  3.18146  2.89801  2.37887  2.77519  2.98518  4.58477  3.61503
          0.01182  4.83958  5.56193  0.61958  0.77255  0.40418  1.10119
     28   2.93450  4.57637  3.50238  2.98419  3.92903  3.75841  0.96992  3.38274  2.96025  3.08199  3.85855  3.42209  4.08457  3.26995  3.34758  3.05301  3.15133  3.14393  4.93321  4.01506     60 h - - -
          2.68618  4.42225  2.77519  2.73123  3.46354  2.40513  3.72494  3.29354  2.67741  2.69355  4.24690  2.90347  2.73739  3.18146  2.89801  2.37887  2.77519  2.98518  4.58477  3.61503
          0.00808  5.21813  5.94048  0.61958  0.77255  0.48576  0.95510
     29   3.08616  4.76922  4.25704  3.76812  3.98262  0.85261  4.55606  3.39418  3.68094  3.11131  2.35956  4.03523  4.51602  3.98122  3.95313  3.35036  2.71666  3.15663  5.47211  3.19527     61 g - - -
          2.68618  4.42225  2.77519  2.73123  3.46354  2.40513  3.72494  3.29354  2.67741  2.69355  4.24690  2.90347  2.73739  3.18146  2.89801  2.37887  2.77519  2.98518  4.58477  3.61503
          0.00808  5.21813  5.94048  0.61958  0.77255  0.48576  0.95510
     30   3.02115  4.42320  4.81868  4.21423  2.52138  4.17142  4.49556  2.46518  4.03422  2.61322  2.36429  4.27741  4.53676  4.19650  3.04913  2.61591  2.79929  2.09819  5.04168  1.66430     62 y - - -
          2.68618  4.42225  2.77519  2.73123  3.46354  2.40513  3.72494  3.29354  2.67741  2.69355  4.24690  2.90347  2.73739  3.18146  2.89801  2.37887  2.77519  2.98518  4.58477  3.61503
          0.00808  5.21813  5.94048  0.61958  0.77255  0.48576  0.95510
     31   2.32940  4.66289  5.26855  4.67659  2.51532  4.55400  4.92175  2.41372  4.49169  2.59564  1.79689  4.70472  4.88803  4.62855  4.52540  3.87915  3.55618  1.09872  5.38763  4.21811     63 v - - -
          2.68618  4.42225  2.77519  2.73123  3.46354  2.40513  3.72494  3.29354  2.67741  2.69355  4.24690  2.90347  2.73739  3.18146  2.89801  2.37887  2.77519  2.98518  4.58477  3.61503
          0.00808  5.21813  5.94048  0.61958  0.77255  0.48576  0.95510
     32   2.11008  5.13010  2.90179  2.67214  4.35376  3.82601  4.03365  2.70223  2.63823  3.38191  2.77668  3.37129  3.36899  2.75449  3.30654  2.02546  3.21364  2.94892  5.64315  2.74023     64 s - - -
          2.68567  4.42266  2.77527  2.73068  3.46394  2.40484  3.72535  3.29394  2.67781  2.69395  4.24730  2.90187  2.73780  3.18187  2.89841  2.37899  2.77560  2.98435  4.58517  3.61544
          0.37498  1.17098  5.94048  0.92949  0.50212  0.48576  0.95510
     33   2.61352  4.71790  3.15440  2.98052  3.16765  3.98172  4.23563  2.12982  3.27049  2.53269  2.62759  3.17475  4.36095  2.41535  3.62293  2.71763  2.68092  2.17754  5.30026  4.06657     70 i - - -
          2.68618  4.42225  2.77519  2.73123  3.46354  2.40513  3.72494  3.29354  2.67741  2.69355  4.24690  2.90347  2.73739  3.18146  2.89801  2.37887  2.77519  2.98518  4.58477  3.61503
          0.00808  5.21813  5.94048  0.61958  0.77255  0.48576  0.95510
     34   2.15786  4.86925  3.76759  2.69788  4.09304  3.93144  4.25359  2.89271  3.19741  3.14477  4.02649  3.65780  1.18785  3.51858  3.58924  3.18907  2.76964  2.68291  5.50320  4.24691     71 p - - -
          2.68618  4.42225  2.77519  2.73123  3.46354  2.40513  3.72494  3.29354  2.67741  2.69355  4.24690  2.90347  2.73739  3.18146  2.89801  2.37887  2.77519  2.98518  4.58477  3.61503
          0.00808  5.21813  5.94048  0.61958  0.77255  0.48576  0.95510
     35   2.28490  4.93469  3.61773  1.83707  4.13413  2.47263  4.15099  2.55275  3.04989  3.18590  4.04878  3.53598  4.29335  3.37900  3.46858  2.32043  3.24060  1.96025  5.51090  4.23485     72 e - - -
          2.68618  4.42225  2.77519  2.73123  3.46354  2.40513  3.72494  3.29354  2.67741  2.69355  4.24690  2.90347  2.73739  3.18146  2.89801  2.37887  2.77519  2.98518  4.58477  3.61503
          0.18425  5.21813  1.81489  0.61958  0.77255  0.48576  0.95510
     36   2.89250  4.86933  4.31158  4.00254  5.32258  1.77603  5.07032  4.80094  4.06443  4.43648  5.20102  4.07630  2.04896  4.31870  4.38339  0.86470  2.71179  4.07524  6.61016  5.42175     73 s - - -
          2.68618  4.42225  2.77519  2.73123  3.46354  2.40513  3.72494  3.29354  2.67741  2.69355  4.24690  2.90347  2.73739  3.18146  2.89801  2.37887  2.77519  2.98518  4.58477  3.61503
          0.00963  5.04351  5.76586  0.61958  0.77255  0.28282  1.40102
     37   3.04840  5.48745  2.76212  2.73315  4.80737  3.08761  4.00609  4.27708  2.74812  3.78318  4.54481  2.75926  3.33860  3.11666  1.16147  3.02027  3.28172  3.86918  5.93429  2.64594     74 r - - -
          2.68655  4.42262  2.77557  2.73160  3.46317  2.40459  3.72532  3.29391  2.67743  2.69392  4.24727  2.90293  2.73777  3.18065  2.89838  2.37901  2.77490  2.98463  4.58514  3.61407
          0.36977  1.67030  2.11266  1.30128  0.31771  0.48576  0.95510
     38   2.07282  4.94114  3.47486  2.92020  4.14809  2.34353  4.04161  3.53815  2.90578  3.19427  4.04249  2.60005  4.19959  2.96923  3.33989  3.02628  1.89120  2.26487  5.49443  3.60952     80 t - - -
          2.68618  4.42225  2.77519  2.73123  3.46354  2.40513  3.72494  3.29354  2.67741  2.69355  4.24690  2.90347  2.73739  3.18146  2.89801  2.37887  2.77519  2.98518  4.58477  3.61503
          0.00917  5.09225  5.81459  0.61958  0.77255  0.83278  0.57065
     39   2.93229  4.79759  3.02283  3.05137  3.08356  3.07357  4.09066  3.33304  3.02337  2.57986  3.89249  3.50857  4.24029  3.05078  2.41691  3.08509  2.22738  2.57847  5.35850  1.97875     81 y - - -
          2.68618  4.42225  2.77519  2.73123  3.46354  2.40513  3.72494  3.29354  2.67741  2.69355  4.24690  2.90347  2.73739  3.18146  2.89801  2.37887  2.77519  2.98518  4.58477  3.61503
          0.00917  5.09225  5.81459  0.61958  0.77255  0.83278  0.57065
     40   2.96087  4.38732  4.62856  4.03232  3.05694  2.39304  4.40115  2.82651  3.87649  1.32013  3.06644  4.15170  3.69554  3.45954  3.98709  3.39096  3.19290  2.63768  3.48682  2.33728     82 l - - -
          2.68618  4.42225  2.77519  2.73123  3.46354  2.40513  3.72494  3.29354  2.67741  2.69355  4.24690  2.90347  2.73739  3.18146  2.89801  2.37887  2.77519  2.98518  4.58477  3.61503
          0.00917  5.09225  5.81459  0.61958  0.77255  0.83278  0.57065
     41   2.94662  1.65223  4.03129  2.81631  3.67776  2.21261  4.24979  3.02980  3.38864  2.10812  3.66668  3.80277  4.35164  3.25713  3.68333  3.23709  3.17930  2.49520  5.15355  3.43489     83 c - - -
          2.68618  4.42225  2.77519  2.73123  3.46354  2.40513  3.72494  3.29354  2.67741  2.69355  4.24690  2.90347  2.73739  3.18146  2.89801  2.37887  2.77519  2.98518  4.58477  3.61503
          0.00917  5.09225  5.81459  0.61958  0.77255  0.83278  0.57065
     42   2.68668  5.24392  3.25132  2.69429  4.51949  3.00560  2.61554  3.95914  1.95371  3.51892  4.30365  3.22724  3.57967  2.22420  3.16680  2.69772  3.15091  2.97502  3.16838  2.78615     84 k - - -
          2.68618  4.42225  2.77519  2.73123  3.46354  2.40513  3.72494  3.29354  2.67741  2.69355  4.24690  2.90347  2.73739  3.18146  2.89801  2.37887  2.77519  2.98518  4.58477  3.61503
          0.00917  5.09225  5.81459  0.61958  0.77255  0.83278  0.57065
     43   2.93469  4.78032  3.25533  1.85420  2.46040  3.86503  4.10181  3.30988  3.04696  1.90474  3.87644  2.90660  4.24852  3.36735  3.44419  2.81876  3.16639  2.34755  5.34340  3.53285     85 e - - -
          2.68618  4.42225  2.77519  2.73123  3.46354  2.40513  3.72494  3.29354  2.67741  2.69355  4.24690  2.90347  2.73739  3.18146  2.89801  2.37887  2.77519  2.98518  4.58477  3.61503
          0.00917  5.09225  5.81459  0.61958  0.77255  0.83278  0.57065
     44   1.53854  5.45879  2.36191  2.44523  4.79767  3.71090  3.91497  4.27937  2.65613  3.76053  4.50492  3.18003  3.57045  2.32024  2.03283  2.92334  3.19448  3.84690  5.89390  4.48537     86 a - - -
          2.68618  4.42225  2.77519  2.73123  3.46354  2.40513  3.72494  3.29354  2.67741  2.69355  4.24690  2.90347  2.73739  3.18146  2.89801  2.37887  2.77519  2.98518  4.58477  3.61503
          0.03720  5.09225  3.49424  0.61958  0.77255  0.83278  0.57065
     45   1.77289  5.01575  3.07389  2.51450  4.22776  2.10071  3.97955  3.62977  2.59086  3.26244  4.09471  3.32641  4.15642  3.15399  3.26040  2.97756  3.14536  2.77791  3.11520  2.97293     87 a - - -
          2.68618  4.42225  2.77519  2.73123  3.46354  2.40513  3.72494  3.29354  2.67741  2.69355  4.24690  2.90347  2.73739  3.18146  2.89801  2.37887  2.77519  2.98518  4.58477  3.61503
          0.20668  5.06448  1.71256  0.61958  0.77255  0.89091  0.52811
     46   2.83388  5.30900  3.09536  2.53900  4.64299  2.47490  3.79572  4.11789  2.01235  3.60779  3.67637  2.17925  2.83621  2.64991  2.52173  2.80246  2.67360  3.69395  5.74708  4.34766     88 k - - -
          2.68618  4.42225  2.77519  2.73123  3.46354  2.40513  3.72494  3.29354  2.67741  2.69355  4.24690  2.90347  2.73739  3.18146  2.89801  2.37887  2.77519  2.98518  4.58477  3.61503
          0.16040  4.86927  1.96239  0.61958  0.77255  1.19522  0.36045
     47   2.76428  5.04163  2.62822  2.51255  4.39076  2.17203  3.12659  3.86536  2.51556  3.41569  4.16426  2.75895  3.92677  2.86889  2.99248  2.75410  1.87444  3.49340  5.44787  4.19476     89 t - - -
          2.68618  4.42363  2.77378  2.73104  3.46421  2.40442  3.72560  3.29429  2.67878  2.69393  4.24371  2.90290  2.73530  3.18189  2.89896  2.37986  2.77397  2.98656  4.58474  3.61576
          1.21080  0.48570  2.44444  1.92555  0.15758  0.75482  0.63506
     48   2.16259  4.95635  3.28143  2.72210  4.17843  2.37081  3.88699  3.58330  1.98648  2.66310  2.78347  3.23075  4.06695  3.05452  2.88388  2.67705  2.76605  3.27969  5.47470  4.15760    105 k - - -
          2.68618  4.42225  2.77519  2.73123  3.46354  2.40513  3.72494  3.29354  2.67741  2.69355  4.24690  2.90347  2.73739  3.18146  2.89801  2.37887  2.77519  2.98518  4.58477  3.61503
          0.04462  4.86318  3.32675  0.61958  0.77255  1.20258  0.35727
     49   2.57611  1.99899  3.36743  2.85197  4.47162  3.66871  4.00821  3.87681  1.77236  3.47786  4.29593  1.80804  4.13306  3.16437  3.12343  2.94934  3.17068  3.51935  5.69653  4.38851    106 k - - -
          2.68618  4.42225  2.77519  2.73123  3.46354  2.40513  3.72494  3.29354  2.67741  2.69355  4.24690  2.90347  2.73739  3.18146  2.89801  2.37887  2.77519  2.98518  4.58477  3.61503
          0.01193  4.83049  5.55284  0.61958  0.77255  1.24047  0.34143
     50   2.57842  5.03802  2.21324  2.64610  4.28272  3.64079  3.84776  3.27281  2.64310  3.30053  4.10980  3.16806  4.03385  2.24098  3.10838  2.84700  1.91548  3.37406  3.03065  4.19803    107 t - - -
          2.68543  4.42244  2.77539  2.73142  3.46373  2.40532  3.72254  3.29373  2.67760  2.69374  4.24709  2.90341  2.73759  3.18041  2.89820  2.37906  2.77539  2.98537  4.58496  3.61522
          1.34050  0.57961  1.72502  0.06209  2.81012  1.00440  0.45612
     51   1.56297  2.02210  3.82177  3.28535  3.84705  3.63618  4.19443  3.19578  3.22663  2.92080  3.80885  3.60881  2.60819  2.94492  3.55946  2.95496  3.04716  2.58152  5.28607  4.06163    109 a - - -
          2.68671  4.42278  2.77394  2.73176  3.46407  2.40510  3.72548  3.29407  2.67773  2.69334  4.24575  2.90324  2.73793  3.17984  2.89854  2.37860  2.77573  2.98571  4.58145  3.61414
          0.61725  0.87105  3.16860  1.36508  0.29486  1.35203  0.29937
     52   1.60534  4.59632  3.96729  3.71375  4.96034  1.19712  4.79550  4.41127  3.81890  4.07468  4.86744  3.80052  1.71421  4.06635  4.12403  2.81898  3.15615  3.74777  6.27333  5.08960    115 g - - -
          2.68618  4.42225  2.77519  2.73123  3.46354  2.40513  3.72494  3.29354  2.67741  2.69355  4.24690  2.90347  2.73739  3.18146  2.89801  2.37887  2.77519  2.98518  4.58477  3.61503
          0.01387  4.68058  5.40292  0.61958  0.77255  0.86725  0.54491
     53   2.06359  5.19464  3.13525  2.57952  4.48900  3.62201  3.81756  3.93840  2.57622  2.78049  4.25303  2.44257  3.12355  2.58253  2.59753  2.42228  2.29194  3.55857  5.66351  4.28838    116 a - - -
          2.68618  4.42225  2.77519  2.73123  3.46354  2.40513  3.72494  3.29354  2.67741  2.69355  4.24690  2.90347  2.73739  3.18146  2.89801  2.37887  2.77519  2.98518  4.58477  3.61503
          0.01151  4.86606  5.58841  0.61958  0.77255  0.72870  0.65882
     54   1.80432  5.05722  2.69406  2.41863  4.28468  3.72974  3.94356  1.90453  2.58186  3.31049  4.13294  2.81360  4.12369  3.10410  3.21867  2.94291  3.12982  2.77216  5.56969  4.24314    117 a - - -
          2.68618  4.42225  2.77519  2.73123  3.46354  2.40513  3.72494  3.29354  2.67741  2.69355  4.24690  2.90347  2.73739  3.18146  2.89801  2.37887  2.77519  2.98518  4.58477  3.61503
          0.01000  5.00568  5.72803  0.61958  0.77255  0.99935  0.45905
     55   2.90018  4.59481  2.49077  3.25196  2.87222  3.89080  3.24021  2.58995  3.20214  2.14309  2.67129  3.64568  4.26902  2.03916  3.54465  3.13876  3.13191  2.47640  5.17924  3.94963    118 q - - -
          2.68618  4.42225  2.77519  2.73123  3.46354  2.40513  3.72494  3.29354  2.67741  2.69355  4.24690  2.90347  2.73739  3.18146  2.89801  2.37887  2.77519  2.98518  4.58477  3.61503
          0.01000  5.00568  5.72803  0.61958  0.77255  0.48396  0.95799
     56   2.96108  4.72703  3.26971  3.20559  3.87073  2.99923  4.17000  2.74500  3.16731  2.94302  3.82910  3.62973  3.66570  3.47667  3.53860  2.31532  2.26047  3.00575  2.80857  1.77781    119 y - - -
          2.68618  4.42225  2.77519  2.73123  3.46354  2.40513  3.72494  3.29354  2.67741  2.69355  4.24690  2.90347  2.73739  3.18146  2.89801  2.37887  2.77519  2.98518  4.58477  3.61503
          0.07969  5.14220  2.64859  0.61958  0.77255  0.71404  0.67268
     57   2.54974  2.80240  3.26369  1.85571  4.46258  3.73271  3.93825  3.89155  2.71859  2.37498  4.26757  1.93401  4.12819  2.58208  3.18856  2.93907  3.15756  3.54549  5.68909  4.33668    120 e - - -
          2.68618  4.42225  2.77519  2.73123  3.46354  2.40513  3.72494  3.29354  2.67741  2.69355  4.24690  2.90347  2.73739  3.18146  2.89801  2.37887  2.77519  2.98518  4.58477  3.61503
          0.00936  5.07188  5.79422  0.61958  0.77255  0.87591  0.53868
     58   3.03004  4.82518  3.83700  3.33968  3.89998  3.91389  4.27600  3.44067  3.27332  3.13523  4.03523  2.26837  1.52294  3.61617  3.61760  3.21780  3.30632  2.54021  1.87858  4.02725    121 p - - -
          2.68599  4.42242  2.77498  2.73140  3.46370  2.40529  3.72511  3.29371  2.67757  2.69336  4.24706  2.90363  2.73756  3.18163  2.89817  2.37878  2.77421  2.98535  4.58494  3.61520
          0.06548  2.80783  5.79422  1.60542  0.22415  0.30175  1.34525
     59   2.98764  5.42467  3.24291  2.14041  2.89362  2.69830  3.96134  4.20510  2.71209  3.71692  4.47442  1.83720  4.16207  1.94749  3.19997  2.64532  3.21947  3.79915  5.87455  3.34154    129 n - - -
          2.68618  4.42225  2.77519  2.73123  3.46354  2.40513  3.72494  3.29354  2.67741  2.69355  4.24690  2.90347  2.73739  3.18146  2.89801  2.37887  2.77519  2.98518  4.58477  3.61503
          0.00808  5.21813  5.94048  0.61958  0.77255  0.48576  0.95510
     60   2.30941  2.83795  3.41045  2.45982  3.34874  2.80337  4.05171  3.86677  2.85626  3.47162  4.28397  2.27690  4.21759  3.20389  3.31828  1.56733  3.22836  3.53669  5.71576  4.38313    130 s - - -
          2.68618  4.42225  2.77519  2.73123  3.46354  2.40513  3.72494  3.29354  2.67741  2.69355  4.24690  2.90347  2.73739  3.18146  2.89801  2.37887  2.77519  2.98518  4.58477  3.61503
          0.00808  5.21813  5.94048  0.61958  0.77255  0.48576  0.95510
     61   2.23568  4.51415  4.62522  4.04247  3.64118  2.37848  4.51790  2.64863  3.90988  1.95430  3.64753  4.20553  2.55579  4.11715  4.06251  3.46415  3.29619  1.39598  5.16398  3.97567    131 v - - -
          2.68618  4.42225  2.77519  2.73123  3.46354  2.40513  3.72494  3.29354  2.67741  2.69355  4.24690  2.90347  2.73739  3.18146  2.89801  2.37887  2.77519  2.98518  4.58477  3.61503
          0.00808  5.21813  5.94048  0.61958  0.77255  0.48576  0.95510
     62   3.00044  4.98633  2.94631  1.71862  4.16782  3.88066  4.10592  2.50614  2.98259  1.90740  4.07214  3.47846  2.49654  3.31612  3.41342  3.10361  3.23236  3.28437  5.52705  2.93806    132 e - - -
          2.68618  4.42225  2.77519  2.73123  3.46354  2.40513  3.72494  3.29354  2.67741  2.69355  4.24690  2.90347  2.73739  3.18146  2.89801  2.37887  2.77519  2.98518  4.58477  3.61503
          0.00808  5.21813  5.94048  0.61958  0.77255  0.48576  0.95510
     63   2.09380  4.90420  2.58183  3.06780  4.07675  1.83371  4.13552  2.86214  3.04404  2.33535  3.99846  3.53630  4.28949  3.37269  2.65660  3.12888  3.22703  2.47242  5.46186  4.19048    133 g - - -
          2.68618  4.42225  2.77519  2.73123  3.46354  2.40513  3.72494  3.29354  2.67741  2.69355  4.24690  2.90347  2.73739  3.18146  2.89801  2.37887  2.77519  2.98518  4.58477  3.61503
          0.00808  5.21813  5.94048  0.61958  0.77255  0.48576  0.95510
     64   2.23642  5.47388  2.88274  1.80681  4.81306  2.99434  3.94383  4.29445  2.68358  3.37210  4.51853  2.81182  2.30784  3.04302  3.17593  2.31570  2.50648  3.86188  5.91249  4.50508    134 e - - -
          2.68573  4.42254  2.77548  2.73152  3.46382  2.40517  3.72523  3.29382  2.67769  2.69383  4.24718  2.90284  2.73685  3.18175  2.89829  2.37892  2.77548  2.98405  4.58335  3.61532
          0.95497  1.25616  1.10735  0.68620  0.70014  0.48576  0.95510
     65   2.48396  5.36655  2.02933  2.54184  4.73558  2.17164  3.86792  4.21757  1.94688  3.70890  4.46347  3.09091  4.04122  2.97807  3.13996  2.06501  3.14262  3.78344  5.85144  4.43941    137 k - - -
          2.68618  4.42225  2.77519  2.73123  3.46354  2.40513  3.72494  3.29354  2.67741  2.69355  4.24690  2.90347  2.73739  3.18146  2.89801  2.37887  2.77519  2.98518  4.58477  3.61503
          0.01205  4.82093  5.54328  0.61958  0.77255  1.25106  0.33715
     66   2.80319  4.68833  4.03213  3.70294  2.59916  0.89929  4.64980  3.95883  3.75565  3.64265  4.51601  3.86718  4.26749  4.01563  4.06086  1.80464  3.25837  3.52932  5.77346  4.43691    138 g - - -
          2.68618  4.42225  2.77519  2.73123  3.46354  2.40513  3.72494  3.29354  2.67741  2.69355  4.24690  2.90347  2.73739  3.18146  2.89801  2.37887  2.77519  2.98518  4.58477  3.61503
          0.01205  4.82093  5.54328  0.61958  0.77255  0.53718  0.87802
     67   2.93650  5.10501  2.02247  2.78679  1.98019  3.02834  3.96841  3.74915  2.78596  3.35851  4.18114  2.89796  4.15785  3.13439  2.39145  2.97758  3.16866  3.43506  2.80296  4.22069    139 f - - -
          2.68618  4.42225  2.77519  2.73123  3.46354  2.40513  3.72494  3.29354  2.67741  2.69355  4.24690  2.90347  2.73739  3.18146  2.89801  2.37887  2.77519  2.98518  4.58477  3.61503
          0.00946  5.06145  5.78379  0.61958  0.77255  0.89697  0.52392
     68   2.95552  4.55074  4.06746  3.50012  2.94623  2.57708  3.36982  3.02610  3.42763  2.75383  3.66458  3.82686  1.55736  3.69815  3.71261  3.25212  3.18933  1.96596  5.09226  3.01251    140 p - - -
          2.68618  4.42225  2.77519  2.73123  3.46354  2.40513  3.72494  3.29354  2.67741  2.69355  4.24690  2.90347  2.73739  3.18146  2.89801  2.37887  2.77519  2.98518  4.58477  3.61503
          0.25256  5.06145  1.52853  0.61958  0.77255  0.75507  0.63483
     69   1.82806  5.27425  2.25453  2.27947  4.59008  3.61131  3.80731  4.05576  2.37830  3.56647  4.32385  3.09054  4.00865  2.69136  2.70482  2.81119  3.06739  2.35831  5.72408  4.33115    141 a - - -
          2.68519  4.42290  2.77313  2.73188  3.46419  2.40514  3.72560  3.29419  2.67806  2.69297  4.24755  2.90359  2.73716  3.18142  2.89813  2.37921  2.77538  2.98526  4.58542  3.61568
          0.27779  1.43221  5.58229  1.93406  0.15614  1.20645  0.35561
     70   1.44437  4.74011  3.61360  3.08711  4.14714  2.31449  4.15654  3.53045  3.06854  3.20745  2.82626  2.98832  4.15568  3.39200  3.46990  2.94904  1.99768  3.21995  5.51837  4.25460    159 a - - -
          2.68618  4.42225  2.77519  2.73123  3.46354  2.40513  3.72494  3.29354  2.67741  2.69355  4.24690  2.90347  2.73739  3.18146  2.89801  2.37887  2.77519  2.98518  4.58477  3.61503
          0.01158  4.85995  5.58229  0.61958  0.77255  0.20722  1.67579
     71   2.70253  5.33576  2.36513  2.73839  4.62456  2.24212  3.97638  4.07110  2.74107  3.61854  4.39583  3.27438  2.37758  2.69445  3.22175  2.97553  2.13513  3.09540  5.80858  2.83969    160 t - - -
          2.68618  4.42225  2.77519  2.73123  3.46354  2.40513  3.72494  3.29354  2.67741  2.69355  4.24690  2.90347  2.73739  3.18146  2.89801  2.37887  2.77519  2.98518  4.58477  3.61503
          0.00808  5.21813  5.94048  0.61958  0.77255  0.48576  0.95510
     72   3.01037  4.61993  4.16270  3.59474  3.27663  2.49174  4.36275  3.11638  3.52289  2.57256  3.75966  3.91259  1.97831  3.79280  3.80778  2.19467  2.74667  1.66254  5.24823  4.03745    161 v - - -
          2.68618  4.42225  2.77519  2.73123  3.46354  2.40513  3.72494  3.29354  2.67741  2.69355  4.24690  2.90347  2.73739  3.18146  2.89801  2.37887  2.77519  2.98518  4.58477  3.61503
          0.00808  5.21813  5.94048  0.61958  0.77255  0.48576  0.95510
     73   2.43403  5.14867  3.43610  2.87962  4.41209  2.59306  4.05742  3.34454  2.86319  2.90075  4.25580  3.38813  1.83403  3.21584  2.07445  2.23151  3.22961  3.50310  5.68983  4.36506    162 p - - -
          2.68618  4.42225  2.77519  2.73123  3.46354  2.40513  3.72494  3.29354  2.67741  2.69355  4.24690  2.90347  2.73739  3.18146  2.89801  2.37887  2.77519  2.98518  4.58477  3.61503
          0.36977  5.21813  1.19175  0.61958  0.77255  0.48576  0.95510
     74   3.21445  5.64203  0.89242  2.67383  5.04584  3.71478  4.12766  4.52551  2.93502  4.02800  4.83829  3.22723  4.25647  3.26976  2.07544  3.16026  2.91920  4.10104  6.16800  4.75349    163 d - - -
          2.68618  4.42225  2.77519  2.73123  3.46354  2.40513  3.72494  3.29354  2.67741  2.69355  4.24690  2.90347  2.73739  3.18146  2.89801  2.37887  2.77519  2.98518  4.58477  3.61503
          0.01158  4.85995  5.58229  0.61958  0.77255  0.20722  1.67579
     75   2.75753  5.96155  1.79688  2.44084  5.38588  1.13589  4.38704  4.89925  3.31402  4.38156  5.17725  3.40271  4.47443  3.52905  3.87615  1.94657  3.73943  4.43539  6.52953  5.05701    164 g - - -
          2.68618  4.42225  2.77519  2.73123  3.46354  2.40513  3.72494  3.29354  2.67741  2.69355  4.24690  2.90347  2.73739  3.18146  2.89801  2.37887  2.77519  2.98518  4.58477  3.61503
          0.00808  5.21813  5.94048  0.61958  0.77255  0.48576  0.95510
     76   2.97960  5.30024  3.31283  2.40349  2.45113  2.61610  3.49946  2.45159  2.00213  3.57464  4.36028  3.28811  4.17693  2.50835  2.93443  2.98260  2.44348  3.65260  5.77699  4.41390    165 k - - -
          2.68618  4.42225  2.77519  2.73123  3.46354  2.40513  3.72494  3.29354  2.67741  2.69355  4.24690  2.90347  2.73739  3.18146  2.89801  2.37887  2.77519  2.98518  4.58477  3.61503
          0.00808  5.21813  5.94048  0.61958  0.77255  0.48576  0.95510
     77   2.58574  4.59678  4.23102  3.65202  3.70974  4.08294  4.36244  1.62251  3.53118  1.76787  3.70195  3.95600  2.01941  3.06698  3.11151  3.35554  3.26562  2.84717  5.19930  3.99509    166 i - - -
          2.68618  4.42225  2.77519  2.73123  3.46354  2.40513  3.72494  3.29354  2.67741  2.69355  4.24690  2.90347  2.73739  3.18146  2.89801  2.37887  2.77519  2.98518  4.58477  3.61503
          0.00808  5.21813  5.94048  0.61958  0.77255  0.48576  0.95510
     78   1.25863  0.59684  5.56525  5.50240  5.58390  3.85805  5.94566  4.80732  5.32577  4.70613  5.57821  4.77725  4.72210  5.44234  5.28844  3.37379  3.72151  4.16957  6.98082  5.94375    167 C - - -
          2.68618  4.42225  2.77519  2.73123  3.46354  2.40513  3.72494  3.29354  2.67741  2.69355  4.24690  2.90347  2.73739  3.18146  2.89801  2.37887  2.77519  2.98518  4.58477  3.61503
          0.00808  5.21813  5.94048  0.61958  0.77255  0.48576  0.95510
     79   3.00742  5.45870  3.24543  2.71015  4.78353  2.59784  3.17792  4.25539  2.08469  3.75660  4.51108  2.46048  4.17500  3.07781  3.19080  1.34174  3.23947  3.84155  5.90411  3.48164    168 s - - -
          2.68618  4.42225  2.77519  2.73123  3.46354  2.40513  3.72494  3.29354  2.67741  2.69355  4.24690  2.90347  2.73739  3.18146  2.89801  2.37887  2.77519  2.98518  4.58477  3.61503
          0.25103  5.21813  1.52978  0.61958  0.77255  0.48576  0.95510
     80   1.48287  5.10084  3.27821  2.44054  4.35765  2.29141  3.95065  3.77672  2.74190  3.37985  4.19642  3.26845  4.12825  3.10483  2.68584  2.94912  3.15045  3.45160  5.61976  2.59320    169 a - - -
          2.68618  4.42225  2.77519  2.73123  3.46354  2.40513  3.72494  3.29354  2.67741  2.69355  4.24690  2.90347  2.73739  3.18146  2.89801  2.37887  2.77519  2.98518  4.58477  3.61503
          0.29451  4.97740  1.39347  0.61958  0.77255  0.79386  0.60166
     81   3.39723  6.03575  2.27669  1.57515  5.34661  1.06707  4.21051  4.88952  3.24651  4.35285  5.19388  2.60851  4.28405  3.37229  3.86872  3.26808  3.69006  4.42957  6.50313  4.96523    170 g - - -
          2.68618  4.42225  2.77519  2.73123  3.46354  2.40513  3.72494  3.29354  2.67741  2.69355  4.24690  2.90347  2.73739  3.18146  2.89801  2.37887  2.77519  2.98518  4.58477  3.61503
          0.01258  4.77775  5.50009  0.61958  0.77255  1.29637  0.31955
     82   2.79776  5.21928  2.28009  2.52359  4.53208  3.12455  3.77483  3.99360  2.36242  3.00711  4.27188  3.06489  3.97619  2.88423  2.24024  1.82434  3.02935  3.14843  5.67434  4.28643    171 s - - -
          2.68618  4.42225  2.77519  2.73123  3.46354  2.40513  3.72494  3.29354  2.67741  2.69355  4.24690  2.90347  2.73739  3.18146  2.89801  2.37887  2.77519  2.98518  4.58477  3.61503
          0.01258  4.77775  5.50009  0.61958  0.77255  0.82596  0.57592
     83   2.06367  5.24149  3.16760  2.61836  4.60937  3.16206  3.86616  4.07135  2.61853  3.59258  4.35323  2.27728  3.07897  2.97768  2.30047  2.43814  2.11522  3.66103  5.75678  4.37308    172 a - - -
          2.68549  4.42278  2.77440  2.73116  3.46407  2.40487  3.72547  3.29407  2.67794  2.69408  4.24743  2.90400  2.73715  3.18165  2.89756  2.37847  2.77572  2.98571  4.58530  3.61371
          0.68488  0.70859  5.65167  1.01877  0.44791  1.11690  0.39645
     84   2.42824  5.21142  2.35435  2.60578  4.50050  3.20633  3.84299  3.36928  2.60507  2.34049  4.26851  2.65465  4.04024  2.96178  2.44038  2.16111  2.83089  3.57183  5.68064  4.30691    176 s - - -
          2.68618  4.42225  2.77519  2.73123  3.46354  2.40513  3.72494  3.29354  2.67741  2.69355  4.24690  2.90347  2.73739  3.18146  2.89801  2.37887  2.77519  2.98518  4.58477  3.61503
          0.08096  4.92932  2.65159  0.61958  0.77255  0.60151  0.79403
     85   2.05686  4.37405  3.55264  3.85536  2.11458  4.02837  4.33404  2.09163  3.72418  1.90750  3.48810  4.03542  4.39676  3.93306  2.90916  3.31822  3.14734  2.62468  4.98361  2.67504    177 l - - -
          2.68618  4.42225  2.77519  2.73123  3.46354  2.40513  3.72494  3.29354  2.67741  2.69355  4.24690  2.90347  2.73739  3.18146  2.89801  2.37887  2.77519  2.98518  4.58477  3.61503
          0.00990  5.01629  5.73864  0.61958  0.77255  0.77383  0.61849
     86   1.93130  5.33946  2.35478  2.45699  3.32489  3.69135  3.88301  4.11800  2.63150  3.05821  4.38880  2.75548  4.08479  2.99056  2.10808  2.25136  3.13779  3.71336  5.79141  4.39999    178 a - - -
          2.68618  4.42225  2.77519  2.73123  3.46354  2.40513  3.72494  3.29354  2.67741  2.69355  4.24690  2.90347  2.73739  3.18146  2.89801  2.37887  2.77519  2.98518  4.58477  3.61503
          0.14185  5.06454  2.07204  0.61958  0.77255  0.66038  0.72703
     87   1.59494  5.40214  2.68028  2.42846  4.74007  3.18584  3.89281  4.21802  2.65231  3.71199  4.46324  3.14522  3.44383  2.50695  3.14821  1.79898  3.16465  3.79290  5.85673  4.44942    179 a - - -
          2.68618  4.42225  2.77519  2.73123  3.46354  2.40513  3.72494  3.29354  2.67741  2.69355  4.24690  2.90347  2.73739  3.18146  2.89801  2.37887  2.77519  2.98518  4.58477  3.61503
          0.01014  4.99212  5.71447  0.61958  0.77255  0.55153  0.85819
     88   3.00366  4.69011  3.06675  3.34619  3.72345  3.98284  4.22242  3.17043  3.30763  1.38012  3.16570  2.38973  4.36512  3.60113  3.64501  3.24176  3.23605  2.95676  5.20297  1.99534    180 l - - -
          2.68618  4.42225  2.77519  2.73123  3.46354  2.40513  3.72494  3.29354  2.67741  2.69355  4.24690  2.90347  2.73739  3.18146  2.89801  2.37887  2.77519  2.98518  4.58477  3.61503
          0.00895  5.11619  5.83853  0.61958  0.77255  0.33850  1.24771
     89   3.19290  5.71645  1.57446  2.73275  5.06093  3.01712  4.12632  4.55575  2.93255  4.03334  4.79177  1.67480  4.29303  2.77092  3.44990  2.66202  2.04095  4.11400  6.16978  4.73499    181 d - - -
          2.68618  4.42225  2.77519  2.73123  3.46354  2.40513  3.72494  3.29354  2.67741  2.69355  4.24690  2.90347  2.73739  3.18146  2.89801  2.37887  2.77519  2.98518  4.58477  3.61503
          0.00808  5.21813  5.94048  0.61958  0.77255  0.48576  0.95510
     90   1.72890  5.41277  3.25366  1.80483  4.72565  3.76560  3.95831  4.18926  2.52409  3.70387  4.46268  2.84454  4.16017  2.22275  3.19130  2.96115  3.21449  3.06579  5.86465  2.69151    182 a - - -
          2.68618  4.42225  2.77519  2.73123  3.46354  2.40513  3.72494  3.29354  2.67741  2.69355  4.24690  2.90347  2.73739  3.18146  2.89801  2.37887  2.77519  2.98518  4.58477  3.61503
          0.13506  5.21813  2.11266  0.61958  0.77255  0.48576  0.95510
     91   2.03538  5.20911  3.29644  2.74403  4.49420  3.74300  3.95616  3.92284  2.40754  3.49876  4.29434  3.26833  2.08212  1.89029  3.18957  2.95096  2.76200  2.68203  5.71311  4.36245    183 q - - -
          2.68618  4.42225  2.77519  2.73123  3.46354  2.40513  3.72494  3.29354  2.67741  2.69355  4.24690  2.90347  2.73739  3.18146  2.89801  2.37887  2.77519  2.98518  4.58477  3.61503
          0.00917  5.09225  5.81459  0.61958  0.77255  0.83278  0.57065
     92   2.31916  5.35120  2.66502  2.66442  4.70961  2.73964  3.92244  4.17826  2.67206  3.68700  4.44112  3.20311  3.20078  3.02972  2.37411  2.51508  1.60203  3.76044  5.84147  4.44898    184 t - - -
          2.68618  4.42225  2.77519  2.73123  3.46354  2.40513  3.72494  3.29354  2.67741  2.69355  4.24690  2.90347  2.73739  3.18146  2.89801  2.37887  2.77519  2.98518  4.58477  3.61503
          0.06260  5.09225  2.90891  0.61958  0.77255  0.83278  0.57065
     93   1.53349  4.87884  4.11506  3.65733  5.03059  2.25142  4.74337  4.48347  3.65001  4.10888  4.89012  3.88348  2.26303  3.95067  4.02885  1.67750  1.73807  3.89595  6.31249  5.07145    185 a - - -
          2.68618  4.42225  2.77519  2.73123  3.46354  2.40513  3.72494  3.29354  2.67741  2.69355  4.24690  2.90347  2.73739  3.18146  2.89801  2.37887  2.77519  2.98518  4.58477  3.61503
          0.24489  5.03932  1.55718  0.61958  0.77255  0.93954  0.49562
     94   2.90884  5.35365  1.52849  2.53671  4.67167  3.60734  3.86755  4.13977  2.65417  3.65414  4.42287  2.15568  4.04647  2.55764  3.15331  2.87479  2.56661  2.79141  5.81638  4.41124    186 d - - -
          2.68618  4.42225  2.77519  2.73123  3.46354  2.40513  3.72494  3.29354  2.67741  2.69355  4.24690  2.90347  2.73739  3.18146  2.89801  2.37887  2.77519  2.98518  4.58477  3.61503
          0.24836  4.80665  1.55238  0.61958  0.77255  0.75111  0.63836
     95   2.39343  5.16817  3.32248  2.73521  4.43248  3.72274  3.21355  3.86844  2.48837  3.42450  4.23654  3.23765  4.10370  2.03573  1.74363  2.94897  3.15250  3.53218  2.58539  4.28036    187 r - - -
          2.68632  4.42239  2.77534  2.73137  3.46368  2.40467  3.72389  3.29368  2.67755  2.69369  4.24704  2.90361  2.73754  3.18161  2.89815  2.37901  2.77534  2.98412  4.58491  3.61517
          0.59316  0.81344  5.49929  0.08036  2.56120  0.18745  1.76652
     96   2.58488  4.94013  3.79287  3.25347  4.24660  3.90144  4.29444  3.63122  2.68323  3.30843  4.17260  3.67554  4.36308  3.53813  3.55524  2.02058  2.04617  3.34818  1.36314  4.36153    189 w - - -
          2.68623  4.42230  2.77438  2.73128  3.46359  2.40518  3.72500  3.29359  2.67746  2.69360  4.24695  2.90352  2.73745  3.18152  2.89806  2.37892  2.77525  2.98524  4.58482  3.61508
          0.12038  2.20015  5.94048  0.17504  1.82901  0.48576  0.95510
     97   2.29466  5.41429  3.25219  2.09314  4.73079  3.75994  3.44569  4.19681  2.23282  2.68722  4.46268  2.98399  2.78609  2.18228  3.18279  2.95168  3.20632  2.37115  5.86427  4.47166    191 e - - -
          2.68618  4.42225  2.77519  2.73123  3.46354  2.40513  3.72494  3.29354  2.67741  2.69355  4.24690  2.90347  2.73739  3.18146  2.89801  2.37887  2.77519  2.98518  4.58477  3.61503
          0.00808  5.21813  5.94048  0.61958  0.77255  0.48576  0.95510
     98   3.02752  5.46532  3.30635  2.09742  4.79656  3.80237  3.18787  4.25790  1.63015  3.75539  4.51346  3.28017  4.19244  3.07869  2.38627  3.00134  2.12481  2.32167  5.89784  4.51749    192 k - - -
          2.68618  4.42225  2.77519  2.73123  3.46354  2.40513  3.72494  3.29354  2.67741  2.69355  4.24690  2.90347  2.73739  3.18146  2.89801  2.37887  2.77519  2.98518  4.58477  3.61503
          0.00808  5.21813  5.94048  0.61958  0.77255  0.48576  0.95510
     99   2.17246  5.36541  3.28080  2.72382  4.66328  3.77283  3.08620  3.21398  2.71735  3.28377  4.41926  2.35826  4.16485  2.21227  2.31418  2.96700  1.99633  3.73052  5.82699  4.44823    193 t - - -
          2.68618  4.42225  2.77519  2.73123  3.46354  2.40513  3.72494  3.29354  2.67741  2.69355  4.24690  2.90347  2.73739  3.18146  2.89801  2.37887  2.77519  2.98518  4.58477  3.61503
          0.00808  5.21813  5.94048  0.61958  0.77255  0.48576  0.95510
    100   2.56068  5.47098  2.56395  2.68971  4.81120  3.75903  2.71653  4.28913  2.70959  3.78008  4.52609  2.55741  2.33094  3.06566  3.20185  2.08149  1.96064  3.86187  5.92126  4.51666    194 t - - -
          2.68618  4.42225  2.77519  2.73123  3.46354  2.40513  3.72494  3.29354  2.67741  2.69355  4.24690  2.90347  2.73739  3.18146  2.89801  2.37887  2.77519  2.98518  4.58477  3.61503
          0.00808  5.21813  5.94048  0.61958  0.77255  0.48576  0.95510
    101   1.97232  4.56929  5.15217  4.55547  3.68781  4.42986  4.78819  1.72785  4.36510  1.94283  3.67116  4.57689  4.77794  4.51196  4.40061  3.74950  3.45029  1.39748  5.27909  2.52222    195 v - - -
          2.68618  4.42225  2.77519  2.73123  3.46354  2.40513  3.72494  3.29354  2.67741  2.69355  4.24690  2.90347  2.73739  3.18146  2.89801  2.37887  2.77519  2.98518  4.58477  3.61503
          0.00808  5.21813  5.94048  0.61958  0.77255  0.48576  0.95510
    102   2.05103  5.45617  3.24833  2.69359  4.79203  3.76211  3.95037  4.26615  2.52689  3.75790  4.50494  2.89198  4.15646  2.04525  2.49713  1.93887  2.12360  3.84309  5.89864  4.50006    196 s - - -
          2.68618  4.42225  2.77519  2.73123  3.46354  2.40513  3.72494  3.29354  2.67741  2.69355  4.24690  2.90347  2.73739  3.18146  2.89801  2.37887  2.77519  2.98518  4.58477  3.61503
          0.08852  5.21813  2.53449  0.61958  0.77255  0.48576  0.95510
    103   1.48358  4.81962  3.96063  3.43086  4.26669  3.19228  4.42776  2.24202  3.39885  3.33876  4.20429  3.77855  2.15539  3.70528  3.76967  1.91445  2.63375  3.33559  5.66884  4.42813    197 a - - -
          2.68618  4.42225  2.77519  2.73123  3.46354  2.40513  3.72494  3.29354  2.67741  2.69355  4.24690  2.90347  2.73739  3.18146  2.89801  2.37887  2.77519  2.98518  4.58477  3.61503
          0.00875  5.13836  5.86071  0.61958  0.77255  0.72391  0.66330
    104   4.76189  6.25959  5.61390  5.67554  6.54164  0.05714  6.54247  6.57389  5.96811  5.97009  7.05471  5.78532  5.64260  6.20763  5.94083  4.98538  5.30513  5.90386  7.19295  6.72497    198 G - - -
          2.68618  4.42225  2.77519  2.73123  3.46354  2.40513  3.72494  3.29354  2.67741  2.69355  4.24690  2.90347  2.73739  3.18146  2.89801  2.37887  2.77519  2.98518  4.58477  3.61503
          0.25636  5.13836  1.51291  0.61958  0.77255  0.36131  1.19325
    105   2.23161  5.41441  2.40483  2.01591  4.75648  2.97507  3.85945  4.24296  2.60451  3.71885  4.45807  2.77487  4.06055  1.92403  3.10055  2.50560  2.65144  3.80388  5.84853  4.43473    199 q - - -
          2.68618  4.42225  2.77519  2.73123  3.46354  2.40513  3.72494  3.29354  2.67741  2.69355  4.24690  2.90347  2.73739  3.18146  2.89801  2.37887  2.77519  2.98518  4.58477  3.61503
          0.01012  4.99405  5.71640  0.61958  0.77255  0.25592  1.48811
    106   2.99637  5.46647  2.80344  2.13006  3.82581  3.76191  3.96340  4.27031  2.71200  3.76647  4.51572  2.75558  2.31158  3.06722  3.20403  1.99591  1.78875  3.84930  5.91229  4.50970    200 t - - -
          2.68618  4.42225  2.77519  2.73123  3.46354  2.40513  3.72494  3.29354  2.67741  2.69355  4.24690  2.90347  2.73739  3.18146  2.89801  2.37887  2.77519  2.98518  4.58477  3.61503
          0.00808  5.21813  5.94048  0.61958  0.77255  0.48576  0.95510
    107   3.04568  4.43963  4.87642  4.27070  2.62857  4.20326  4.53034  1.76428  4.08499  2.11278  2.35501  3.16175  4.56566  2.49695  4.14049  3.50935  3.27777  1.76217  5.06188  3.88411    201 v - - -
          2.68618  4.42225  2.77519  2.73123  3.46354  2.40513  3.72494  3.29354  2.67741  2.69355  4.24690  2.90347  2.73739  3.18146  2.89801  2.37887  2.77519  2.98518  4.58477  3.61503
          0.00808  5.21813  5.94048  0.61958  0.77255  0.48576  0.95510
    108   3.06144  5.56118  2.87998  1.92511  4.89771  3.13142  4.01388  4.38192  2.77749  3.86603  4.61458  3.25190  2.06881  2.61467  3.27764  2.79207  1.59225  3.94940  6.00372  4.58832    202 t - - -
          2.68618  4.42225  2.77519  2.73123  3.46354  2.40513  3.72494  3.29354  2.67741  2.69355  4.24690  2.90347  2.73739  3.18146  2.89801  2.37887  2.77519  2.98518  4.58477  3.61503
          0.00808  5.21813  5.94048  0.61958  0.77255  0.48576  0.95510
    109   2.75114  4.80022  5.48221  4.89783  1.80738  4.76561  5.14679  1.88411  4.71844  1.51707  3.71385  4.92741  5.06961  4.83384  4.74001  4.10159  3.72164  1.40159  5.55827  4.40481    203 v - - -
          2.68618  4.42225  2.77519  2.73123  3.46354  2.40513  3.72494  3.29354  2.67741  2.69355  4.24690  2.90347  2.73739  3.18146  2.89801  2.37887  2.77519  2.98518  4.58477  3.61503
          0.00808  5.21813  5.94048  0.61958  0.77255  0.48576  0.95510
    110   2.97749  5.47635  3.23020  1.75888  4.81798  3.75188  3.33812  3.29064  2.22183  3.77923  4.51829  3.22107  4.14510  2.12272  2.75025  2.00284  2.55626  3.86522  5.91022  4.50346    204 e - - -
          2.68618  4.42225  2.77519  2.73123  3.46354  2.40513  3.72494  3.29354  2.67741  2.69355  4.24690  2.90347  2.73739  3.18146  2.89801  2.37887  2.77519  2.98518  4.58477  3.61503
          0.00808  5.21813  5.94048  0.61958  0.77255  0.48576  0.95510
    111   3.02635  5.39548  5.64286  5.26841  1.87677  5.09083  4.37703  3.87306  5.06038  2.33464  4.49396  4.93110  5.40208  4.98354  4.99840  4.43721  4.37399  3.74506  0.86671  1.98342    205 w - - -
          2.68618  4.42225  2.77519  2.73123  3.46354  2.40513  3.72494  3.29354  2.67741  2.69355  4.24690  2.90347  2.73739  3.18146  2.89801  2.37887  2.77519  2.98518  4.58477  3.61503
          0.00808  5.21813  5.94048  0.61958  0.77255  0.48576  0.95510
    112   2.98912  2.82647  3.54479  2.98405  4.16707  3.87386  2.96069  2.43773  2.75556  3.21514  4.06712  2.74189  4.26003  3.30162  2.83915  2.10646  1.92229  3.28290  5.52138  3.46129    206 t - - -
          2.68608  4.42253  2.77506  2.73151  3.46382  2.40512  3.72523  3.29382  2.67769  2.69345  4.24538  2.90375  2.73728  3.18175  2.89829  2.37859  2.77465  2.98547  4.58505  3.61435
          0.10950  2.88901  3.03480  2.02353  0.14178  0.48576  0.95510
    113   2.96650  4.94512  2.36594  2.97218  2.54888  2.50820  4.07699  3.51515  2.95450  2.69481  4.03285  2.51235  3.26545  3.28895  3.38351  2.70530  3.19809  2.37963  5.48817  2.85100    218 d - - -
          2.68618  4.42225  2.77519  2.73123  3.46354  2.40513  3.72494  3.29354  2.67741  2.69355  4.24690  2.90347  2.73739  3.18146  2.89801  2.37887  2.77519  2.98518  4.58477  3.61503
          0.00847  5.17162  5.89396  0.61958  0.77255  0.40327  1.10301
    114   2.65408  5.07809  2.48675  2.89905  4.28893  3.84149  4.05435  3.05166  2.88766  3.32452  4.15828  3.40379  4.23011  2.56239  3.33673  2.01879  1.97654  2.84412  2.59955  4.29151    219 t - - -
          2.68618  4.42225  2.77519  2.73123  3.46354  2.40513  3.72494  3.29354  2.67741  2.69355  4.24690  2.90347  2.73739  3.18146  2.89801  2.37887  2.77519  2.98518  4.58477  3.61503
          0.00808  5.21813  5.94048  0.61958  0.77255  0.48576  0.95510
    115   1.15841  4.55790  4.27529  3.69669  3.66461  4.08002  2.66906  2.65053  3.60159  2.75489  2.49341  3.98024  3.30392  3.85670  3.84596  3.35410  3.24922  2.81674  3.50054  3.95332    220 a - - -
          2.68635  4.42242  2.77420  2.73141  3.46371  2.40530  3.72512  3.29371  2.67758  2.69372  4.24707  2.90266  2.73721  3.18164  2.89818  2.37876  2.77537  2.98536  4.58494  3.61521
          0.29544  1.37372  5.94048  0.36289  1.18962  0.48576  0.95510
    116   2.32898  5.31068  3.30414  2.74813  4.59144  2.61549  3.97829  4.03317  2.74620  3.58929  4.37161  2.34583  2.89017  2.85188  2.96975  1.86084  3.20912  2.50039  5.78732  3.46341    223 s - - -
          2.68618  4.42225  2.77519  2.73123  3.46354  2.40513  3.72494  3.29354  2.67741  2.69355  4.24690  2.90347  2.73739  3.18146  2.89801  2.37887  2.77519  2.98518  4.58477  3.61503
          0.00808  5.21813  5.94048  0.61958  0.77255  0.48576  0.95510
    117   4.24525  6.59648  1.99554  3.27740  5.39654  4.30053  0.39187  5.71710  4.15389  5.12319  6.11687  3.85708  4.99289  4.24338  4.72517  4.11253  4.58498  5.27599  6.72775  5.19009    224 H - - -
          2.68618  4.42225  2.77519  2.73123  3.46354  2.40513  3.72494  3.29354  2.67741  2.69355  4.24690  2.90347  2.73739  3.18146  2.89801  2.37887  2.77519  2.98518  4.58477  3.61503
          0.33983  5.21813  1.26340  0.61958  0.77255  0.48576  0.95510
    118   2.60870  5.08345  3.23726  2.68174  4.34243  1.98277  2.50799  3.76302  2.27169  3.35321  4.16018  3.20138  4.06669  3.01895  2.80576  2.66000  3.08793  2.27690  5.58241  4.24461    225 g - - -
          2.68618  4.42225  2.77519  2.73123  3.46354  2.40513  3.72494  3.29354  2.67741  2.69355  4.24690  2.90347  2.73739  3.18146  2.89801  2.37887  2.77519  2.98518  4.58477  3.61503
          0.01124  4.88955  5.61189  0.61958  0.77255  0.21581  1.63931
    119   2.42553  5.23311  3.36936  2.81689  4.51658  2.01679  3.19456  3.94345  2.46449  3.52843  4.32860  3.33801  2.48752  3.16439  3.27713  3.00956  1.79035  2.99811  5.75280  4.40671    226 t - - -
          2.68618  4.42225  2.77519  2.73123  3.46354  2.40513  3.72494  3.29354  2.67741  2.69355  4.24690  2.90347  2.73739  3.18146  2.89801  2.37887  2.77519  2.98518  4.58477  3.61503
          0.00808  5.21813  5.94048  0.61958  0.77255  0.48576  0.95510
    120   2.78416  5.50413  2.54538  2.71379  4.85545  1.28478  3.99331  4.33287  2.06822  3.82081  4.56961  3.25923  4.18984  3.09738  2.68344  2.74815  2.98952  3.90385  5.95870  4.55602    227 g - - -
          2.68618  4.42225  2.77519  2.73123  3.46354  2.40513  3.72494  3.29354  2.67741  2.69355  4.24690  2.90347  2.73739  3.18146  2.89801  2.37887  2.77519  2.98518  4.58477  3.61503
          0.00808  5.21813  5.94048  0.61958  0.77255  0.48576  0.95510
    121   2.97962  5.37822  1.94979  2.71677  4.67965  3.76958  3.96277  4.13588  2.53298  3.66464  2.77993  3.25650  2.48511  3.07570  2.69591  2.02426  3.21089  3.74544  5.83774  2.69816    228 d - - -
          2.68618  4.42225  2.77519  2.73123  3.46354  2.40513  3.72494  3.29354  2.67741  2.69355  4.24690  2.90347  2.73739  3.18146  2.89801  2.37887  2.77519  2.98518  4.58477  3.61503
          0.00808  5.21813  5.94048  0.61958  0.77255  0.48576  0.95510
    122   3.06513  2.54066  4.99648  4.38720  1.66659  4.23140  4.54743  2.84205  4.17920  2.32473  3.54388  4.38196  4.59325  4.31215  4.19686  3.54318  2.72686  2.10532  1.88330  3.83098    229 f - - -
          2.68618  4.42225  2.77519  2.73123  3.46354  2.40513  3.72494  3.29354  2.67741  2.69355  4.24690  2.90347  2.73739  3.18146  2.89801  2.37887  2.77519  2.98518  4.58477  3.61503
          0.00808  5.21813  5.94048  0.61958  0.77255  0.48576  0.95510
    123   2.98002  5.40984  2.65684  2.70499  4.72423  3.76567  3.42792  2.49202  2.07758  2.79553  4.45909  3.24661  4.15800  2.27372  2.31031  2.95820  2.14603  3.78397  5.86032  4.47120    230 k - - -
          2.68618  4.42225  2.77519  2.73123  3.46354  2.40513  3.72494  3.29354  2.67741  2.69355  4.24690  2.90347  2.73739  3.18146  2.89801  2.37887  2.77519  2.98518  4.58477  3.61503
          0.00808  5.21813  5.94048  0.61958  0.77255  0.48576  0.95510
    124   2.57076  4.57789  4.43520  3.88754  3.71371  4.10042  4.48928  3.02501  3.78440  2.81408  3.73795  3.13319  4.51731  4.02423  3.99034  3.40888  2.76453  1.37518  5.22234  1.47608    231 v - - -
          2.68618  4.42225  2.77519  2.73123  3.46354  2.40513  3.72494  3.29354  2.67741  2.69355  4.24690  2.90347  2.73739  3.18146  2.89801  2.37887  2.77519  2.98518  4.58477  3.61503
          0.00808  5.21813  5.94048  0.61958  0.77255  0.48576  0.95510
    125   3.23544  4.73586  4.52063  3.95728  3.00055  4.28341  4.36390  3.20431  3.83895  2.90964  3.07628  4.17384  4.64826  4.06978  2.49625  2.29073  3.46585  3.01028  3.17337  1.09408    232 y - - -
          2.68618  4.42225  2.77519  2.73123  3.46354  2.40513  3.72494  3.29354  2.67741  2.69355  4.24690  2.90347  2.73739  3.18146  2.89801  2.37887  2.77519  2.98518  4.58477  3.61503
          0.00808  5.21813  5.94048  0.61958  0.77255  0.48576  0.95510
    126   4.19430  5.38980  6.24021  5.69192  3.92356  5.68060  6.09743  1.06918  5.57977  1.06027  2.40222  5.85668  5.75125  5.51138  5.55570  5.08652  4.41564  2.07592  6.13488  5.14332    233 l - - -
          2.68618  4.42225  2.77519  2.73123  3.46354  2.40513  3.72494  3.29354  2.67741  2.69355  4.24690  2.90347  2.73739  3.18146  2.89801  2.37887  2.77519  2.98518  4.58477  3.61503
          0.00808  5.21813  5.94048  0.61958  0.77255  0.48576  0.95510
    127   2.15588  2.47835  4.27009  3.77128  4.56736  3.83286  4.72400  3.94920  2.79629  3.64699  4.50400  4.01232  4.46511  4.01522  4.03516  2.66400  0.84201  3.58113  5.96206  4.74273    234 t - - -
          2.68618  4.42225  2.77519  2.73123  3.46354  2.40513  3.72494  3.29354  2.67741  2.69355  4.24690  2.90347  2.73739  3.18146  2.89801  2.37887  2.77519  2.98518  4.58477  3.61503
          0.00808  5.21813  5.94048  0.61958  0.77255  0.48576  0.95510
    128   3.26907  5.66839  3.57466  2.96969  5.06983  3.99756  4.07745  4.49810  1.03747  3.94298  4.72156  3.47397  2.76112  2.27632  2.52765  3.23557  2.30582  4.09508  6.02544  4.71205    235 k - - -
          2.68618  4.42225  2.77519  2.73123  3.46354  2.40513  3.72494  3.29354  2.67741  2.69355  4.24690  2.90347  2.73739  3.18146  2.89801  2.37887  2.77519  2.98518  4.58477  3.61503
          0.00808  5.21813  5.94048  0.61958  0.77255  0.48576  0.95510
    129   2.66000  3.02269  1.92798  2.71376  4.70076  3.76829  3.96580  4.15971  2.53493  3.68386  4.44780  2.96812  1.83961  2.49152  3.20528  2.96610  3.21589  3.05283  5.85306  4.46710    236 p - - -
          2.68618  4.42225  2.77519  2.73123  3.46354  2.40513  3.72494  3.29354  2.67741  2.69355  4.24690  2.90347  2.73739  3.18146  2.89801  2.37887  2.77519  2.98518  4.58477  3.61503
          0.00808  5.21813  5.94048  0.61958  0.77255  0.48576  0.95510
    130   3.01328  5.52341  2.72428  2.68052  4.86702  1.90218  3.96798  4.35318  2.71159  3.82870  4.56866  1.91159  3.27613  2.32028  2.31690  2.64537  3.24649  3.91415  5.95790  4.54472    237 g - - -
          2.68618  4.42225  2.77519  2.73123  3.46354  2.40513  3.72494  3.29354  2.67741  2.69355  4.24690  2.90347  2.73739  3.18146  2.89801  2.37887  2.77519  2.98518  4.58477  3.61503
          0.13506  5.21813  2.11266  0.61958  0.77255  0.48576  0.95510
    131   2.94058  5.03582  2.84477  2.84738  2.89443  3.04365  4.01178  3.65678  2.85093  3.29056  4.12501  2.78327  3.30108  3.19059  3.30121  2.24626  3.17558  3.35972  1.64463  4.24279    238 w - - -
          2.68618  4.42225  2.77519  2.73123  3.46354  2.40513  3.72494  3.29354  2.67741  2.69355  4.24690  2.90347  2.73739  3.18146  2.89801  2.37887  2.77519  2.98518  4.58477  3.61503
          0.00917  5.09225  5.81459  0.61958  0.77255  0.83278  0.57065
    132   2.29483  5.29990  1.90739  2.69798  4.61307  3.72386  3.95224  2.61243  2.72463  3.60748  4.38522  2.01397  4.13448  3.07386  3.20760  2.25755  2.72484  3.67896  5.79603  4.42102    239 d - - -
          2.68618  4.42225  2.77519  2.73123  3.46354  2.40513  3.72494  3.29354  2.67741  2.69355  4.24690  2.90347  2.73739  3.18146  2.89801  2.37887  2.77519  2.98518  4.58477  3.61503
          0.21499  5.09225  1.67499  0.61958  0.77255  0.83278  0.57065
    133   2.07620  2.95487  4.39704  3.89056  3.96551  3.71474  4.57904  3.22281  3.79784  3.03973  3.94905  3.99934  1.37067  4.03771  4.02290  3.09691  2.40057  1.93284  5.45027  4.26147    240 p - - -
          2.68618  4.42225  2.77519  2.73123  3.46354  2.40513  3.72494  3.29354  2.67741  2.69355  4.24690  2.90347  2.73739  3.18146  2.89801  2.37887  2.77519  2.98518  4.58477  3.61503
          0.01125  4.88851  5.61085  0.61958  0.77255  0.51561  0.90916
    134   2.60681  5.43409  2.33607  2.62033  4.77803  3.03542  3.89843  4.26147  2.64168  3.74227  4.48295  2.02168  2.88555  2.54342  3.13570  2.39319  2.14109  3.82583  5.87537  4.46544    241 n - - -
          2.68679  4.42124  2.77402  2.73216  3.46274  2.40606  3.72587  3.29447  2.67755  2.69288  4.24783  2.90303  2.73633  3.18183  2.89894  2.37899  2.77359  2.98611  4.58341  3.61395
          0.45560  1.01349  5.81459  1.69018  0.20394  0.31739  1.30212
    135   2.29080  5.46549  3.22864  1.64030  4.80075  3.75504  3.94694  4.27887  2.50819  3.76710  4.51107  3.22743  3.28770  1.79603  3.17646  2.31676  3.21386  3.13642  5.90581  4.50165    254 e - - -
          2.68618  4.42225  2.77519  2.73123  3.46354  2.40513  3.72494  3.29354  2.67741  2.69355  4.24690  2.90347  2.73739  3.18146  2.89801  2.37887  2.77519  2.98518  4.58477  3.61503
          0.00808  5.21813  5.94048  0.61958  0.77255  0.48576  0.95510
    136   2.40787  5.49774  2.77060  2.15830  4.84051  3.75556  3.94978  4.32500  2.13247  3.80180  4.54061  3.22364  1.68823  3.04812  2.68086  2.32297  3.22372  3.88747  5.93146  4.52117    255 p - - -
          2.68618  4.42225  2.77519  2.73123  3.46354  2.40513  3.72494  3.29354  2.67741  2.69355  4.24690  2.90347  2.73739  3.18146  2.89801  2.37887  2.77519  2.98518  4.58477  3.61503
          0.00808  5.21813  5.94048  0.61958  0.77255  0.48576  0.95510
    137   2.62670  5.01021  3.56658  3.01464  4.21361  2.70095  4.12047  3.59957  2.58354  1.34512  4.11030  3.49691  4.28470  2.40551  3.38317  3.11906  2.30648  3.32514  5.55966  4.27446    256 l - - -
          2.68618  4.42225  2.77519  2.73123  3.46354  2.40513  3.72494  3.29354  2.67741  2.69355  4.24690  2.90347  2.73739  3.18146  2.89801  2.37887  2.77519  2.98518  4.58477  3.61503
          0.00808  5.21813  5.94048  0.61958  0.77255  0.48576  0.95510
    138   2.04616  5.36832  2.98822  2.73504  4.69930  2.65416  3.98126  4.15664  2.10226  3.68519  4.45045  3.27120  4.16964  3.09450  3.22058  1.92255  2.03025  3.04325  5.85710  4.47517    257 s - - -
          2.68544  4.42230  2.77525  2.73128  3.46359  2.40518  3.72500  3.29359  2.67746  2.69360  4.24695  2.90352  2.73745  3.18152  2.89806  2.37892  2.77525  2.98524  4.58482  3.61508
          0.12038  2.20015  5.94048  0.17504  1.82901  0.48576  0.95510
    139   2.98454  5.46238  2.14282  2.13401  4.79437  2.71159  3.94835  3.62329  2.68649  3.76131  4.50712  3.23068  4.15338  2.66513  1.88857  2.95247  3.21572  3.84617  2.45939  4.49974    259 r - - -
          2.68618  4.42225  2.77519  2.73123  3.46354  2.40513  3.72494  3.29354  2.67741  2.69355  4.24690  2.90347  2.73739  3.18146  2.89801  2.37887  2.77519  2.98518  4.58477  3.61503
          0.00808  5.21813  5.94048  0.61958  0.77255  0.48576  0.95510
    140   2.42279  5.49425  1.48615  2.67651  4.83342  3.12587  3.95398  4.31651  2.28117  3.10354  4.53820  2.75063  4.15659  2.70878  3.19004  2.21772  3.22637  3.88207  5.93058  4.52073    260 d - - -
          2.68618  4.42225  2.77519  2.73123  3.46354  2.40513  3.72494  3.29354  2.67741  2.69355  4.24690  2.90347  2.73739  3.18146  2.89801  2.37887  2.77519  2.98518  4.58477  3.61503
          0.00808  5.21813  5.94048  0.61958  0.77255  0.48576  0.95510
    141   2.22228  2.92516  2.46119  2.08550  4.80605  3.05516  3.08248  4.28748  2.08343  3.77001  4.50989  2.94562  4.14175  3.03468  3.16526  2.52243  2.82056  3.15811  5.90410  4.49707    261 k - - -
          2.68618  4.42225  2.77519  2.73123  3.46354  2.40513  3.72494  3.29354  2.67741  2.69355  4.24690  2.90347  2.73739  3.18146  2.89801  2.37887  2.77519  2.98518  4.58477  3.61503
          0.00808  5.21813  5.94048  0.61958  0.77255  0.48576  0.95510
    142   4.80043  5.87441  6.06921  5.84662  0.90006  5.60983  4.53246  3.96452  5.62508  1.61947  4.44540  5.30689  5.81663  5.34634  5.45577  5.00469  4.99883  4.10337  1.47777  2.89324    262 f - - -
          2.68618  4.42225  2.77519  2.73123  3.46354  2.40513  3.72494  3.29354  2.67741  2.69355  4.24690  2.90347  2.73739  3.18146  2.89801  2.37887  2.77519  2.98518  4.58477  3.61503
          0.00808  5.21813  5.94048  0.61958  0.77255  0.48576  0.95510
    143   3.07407  5.36891  1.68470  1.74452  2.24175  3.82711  4.06783  2.52942  2.87502  3.62988  4.43500  3.33111  4.24818  2.76531  3.35761  3.07651  3.30999  3.70764  5.84675  4.47878    263 d - - -
          2.68570  4.42256  2.77505  2.73155  3.46385  2.40484  3.72526  3.29385  2.67772  2.69275  4.24721  2.90264  2.73726  3.18178  2.89832  2.37918  2.77531  2.98550  4.58508  3.61534
          0.37913  1.16182  5.94048  0.68678  0.69956  0.48576  0.95510
    144   3.08162  4.97734  3.72739  3.15413  4.15169  3.97594  4.17711  3.51187  1.81346  1.69241  4.06294  3.60912  2.10694  2.88206  3.34900  3.21662  3.30871  2.28393  5.52028  4.26300    266 l - - -
          2.68618  4.42225  2.77519  2.73123  3.46354  2.40513  3.72494  3.29354  2.67741  2.69355  4.24690  2.90347  2.73739  3.18146  2.89801  2.37887  2.77519  2.98518  4.58477  3.61503
          0.00808  5.21813  5.94048  0.61958  0.77255  0.48576  0.95510
    145   4.02508  5.24978  6.06384  5.51344  2.05920  5.46032  5.86529  0.89656  5.38478  1.51500  3.70948  5.62869  5.61013  5.38638  5.38348  4.84550  4.25315  2.03246  6.02321  4.94933    267 i - - -
          2.68618  4.42225  2.77519  2.73123  3.46354  2.40513  3.72494  3.29354  2.67741  2.69355  4.24690  2.90347  2.73739  3.18146  2.89801  2.37887  2.77519  2.98518  4.58477  3.61503
          0.00808  5.21813  5.94048  0.61958  0.77255  0.48576  0.95510
    146   2.24309  2.60022  3.28348  2.72678  4.65747  3.31622  3.34864  4.10926  1.76848  3.64495  4.41574  3.26451  2.72258  2.15288  3.19974  2.96873  3.21089  3.72547  5.82403  3.47493    268 k - - -
          2.68594  4.40574  2.77395  2.73009  3.46489  2.40468  3.72629  3.29489  2.67876  2.69490  4.24825  2.90383  2.73875  3.18151  2.89838  2.37905  2.77481  2.98546  4.58083  3.61437
          0.12038  2.20015  5.94048  2.98778  0.05171  0.48576  0.95510
    147   2.98228  5.25222  3.34176  2.07480  4.51150  3.79793  3.99661  3.94028  2.77594  3.51984  4.31727  3.31184  4.18881  2.34555  2.82161  2.12253  2.29722  2.17919  2.91968  4.38919    294 e - - -
          2.68618  4.42225  2.77519  2.73123  3.46354  2.40513  3.72494  3.29354  2.67741  2.69355  4.24690  2.90347  2.73739  3.18146  2.89801  2.37887  2.77519  2.98518  4.58477  3.61503
          0.00808  5.21813  5.94048  0.61958  0.77255  0.48576  0.95510
    148   3.01217  4.53463  3.21400  3.09281  2.34746  3.19052  4.37927  2.05561  3.64517  2.73255  3.64755  4.00773  4.45964  3.88865  3.87432  2.81941  2.52428  1.64051  5.14095  3.00564    295 v - - -
          2.68618  4.42225  2.77519  2.73123  3.46354  2.40513  3.72494  3.29354  2.67741  2.69355  4.24690  2.90347  2.73739  3.18146  2.89801  2.37887  2.77519  2.98518  4.58477  3.61503
          0.00808  5.21813  5.94048  0.61958  0.77255  0.48576  0.95510
    149   3.01533  5.50623  2.91855  1.68044  4.83936  2.03290  3.97385  4.31984  2.45897  2.99891  4.55258  2.73398  4.17309  3.07640  3.21807  2.97849  1.97630  3.89093  5.94522  4.53632    296 e - - -
          2.68618  4.42225  2.77519  2.73123  3.46354  2.40513  3.72494  3.29354  2.67741  2.69355  4.24690  2.90347  2.73739  3.18146  2.89801  2.37887  2.77519  2.98518  4.58477  3.61503
          0.11131  5.21813  2.30341  0.61958  0.77255  0.48576  0.95510
    150   2.93101  2.83607  3.01167  2.73856  4.44889  1.84493  3.40020  3.87638  2.73398  2.90067  3.23279  2.71111  3.31649  3.08667  2.75717  2.39652  3.16239  3.53476  5.68327  4.33378    297 g - - -
          2.68618  4.42225  2.77519  2.73123  3.46354  2.40513  3.72494  3.29354  2.67741  2.69355  4.24690  2.90347  2.73739  3.18146  2.89801  2.37887  2.77519  2.98518  4.58477  3.61503
          0.00896  5.11578  5.83813  0.61958  0.77255  0.77932  0.61381
    151   2.93164  5.41632  2.52106  2.35831  4.74995  2.35188  3.89671  3.27730  2.46743  3.71669  4.46026  1.86855  4.10086  2.65988  3.12881  2.89854  2.65771  3.80085  5.85564  3.00224    298 n - - -
          2.68606  4.42334  2.77460  2.73118  3.46224  2.40426  3.72604  3.29399  2.67850  2.69433  4.24799  2.90288  2.73686  3.18136  2.89910  2.37857  2.77591  2.98530  4.58304  3.61398
          1.19596  0.94842  1.17043  1.76534  0.18769  0.77932  0.61381
    152   2.79569  2.46308  2.31848  2.91811  3.81698  3.71433  3.95423  3.19370  2.38640  2.88505  3.75967  3.37245  4.10271  3.21266  3.27771  2.94925  3.02944  2.54608  2.33798  3.95267    309 d - - -
          2.68618  4.42225  2.77519  2.73123  3.46354  2.40513  3.72494  3.29354  2.67741  2.69355  4.24690  2.90347  2.73739  3.18146  2.89801  2.37887  2.77519  2.98518  4.58477  3.61503
          0.08064  4.74860  2.67636  0.61958  0.77255  0.56195  0.84419
    153   2.24849  5.25454  3.17735  2.27762  4.55159  2.52347  3.86267  4.00250  2.61570  3.53899  2.54412  3.16079  2.52063  2.73115  2.28624  2.86618  3.10806  3.61967  5.71868  4.34231    310 a - - -
          2.68618  4.42225  2.77519  2.73123  3.46354  2.40513  3.72494  3.29354  2.67741  2.69355  4.24690  2.90347  2.73739  3.18146  2.89801  2.37887  2.77519  2.98518  4.58477  3.61503
          0.01030  4.97688  5.69923  0.61958  0.77255  0.46704  0.98578
    154   1.89207  4.84190  3.61033  2.78909  3.23515  3.86974  4.10257  3.38493  3.02293  2.57762  3.93650  2.51450  2.66654  3.34871  3.43150  2.47197  2.69246  2.22989  5.40081  4.13381    311 a - - -
          2.68618  4.42225  2.77519  2.73123  3.46354  2.40513  3.72494  3.29354  2.67741  2.69355  4.24690  2.90347  2.73739  3.18146  2.89801  2.37887  2.77519  2.98518  4.58477  3.61503
          0.00875  5.13836  5.86071  0.61958  0.77255  0.36131  1.19325
    155   2.97292  5.47829  2.51640  2.37512  4.82105  3.13220  3.93460  2.97302  2.02655  3.78258  4.51961  2.34712  2.55749  2.24990  3.16286  2.93615  2.78191  3.39759  5.91231  4.50264    312 k - - -
          2.68618  4.42225  2.77519  2.73123  3.46354  2.40513  3.72494  3.29354  2.67741  2.69355  4.24690  2.90347  2.73739  3.18146  2.89801  2.37887  2.77519  2.98518  4.58477  3.61503
          0.00808  5.21813  5.94048  0.61958  0.77255  0.48576  0.95510
    156   2.72973  2.69316  3.90683  3.35066  4.02400  3.93427  4.30782  3.38702  3.29973  3.09523  3.97852  2.99593  1.32731  3.61376  2.91880  3.20717  2.80293  2.20704  5.45155  4.21315    313 p - - -
          2.68618  4.42225  2.77519  2.73123  3.46354  2.40513  3.72494  3.29354  2.67741  2.69355  4.24690  2.90347  2.73739  3.18146  2.89801  2.37887  2.77519  2.98518  4.58477  3.61503
          0.00808  5.21813  5.94048  0.61958  0.77255  0.48576  0.95510
    157   2.54441  5.40312  2.22744  2.70182  4.71575  3.76185  3.95431  4.17893  2.70401  2.68122  4.45379  2.96285  2.61213  1.77626  3.19066  2.62700  2.82033  3.06451  5.85725  4.46720    314 q - - -
          2.68636  4.42243  2.77537  2.73141  3.46371  2.40470  3.72512  3.29238  2.67758  2.69372  4.24544  2.90364  2.73757  3.18044  2.89818  2.37904  2.77537  2.98536  4.58494  3.61521
          1.39058  1.04854  0.91474  0.06684  2.73876  0.48576  0.95510
    158   2.22064  4.64457  3.62770  3.13809  4.18624  1.59492  4.20288  3.55002  3.13469  3.24889  4.10267  2.58056  4.09999  3.44742  3.52336  2.87261  2.43287  1.99560  5.55975  4.30569    316 g - - -
          2.68619  4.41935  2.77512  2.73200  3.46513  2.40280  3.72654  3.29368  2.67900  2.69363  4.24849  2.90221  2.73747  3.18306  2.89960  2.37771  2.77357  2.98678  4.58636  3.61462
          0.70626  0.68887  5.43300  2.26986  0.10906  0.29432  1.36663
    159   2.21222  5.37397  3.23864  2.68410  4.68535  2.09757  2.69301  4.14576  1.94858  3.66363  4.42536  3.22441  4.13424  2.45697  3.15105  2.93638  2.89818  3.74696  5.82648  2.75176    332 k - - -
          2.68618  4.42225  2.77519  2.73123  3.46354  2.40513  3.72494  3.29354  2.67741  2.69355  4.24690  2.90347  2.73739  3.18146  2.89801  2.37887  2.77519  2.98518  4.58477  3.61503
          0.11945  5.15150  2.23678  0.61958  0.77255  0.37663  1.15891
    160   2.30338  5.42893  3.17783  2.30032  4.77085  3.30966  3.88837  4.25431  2.33062  3.73270  4.47055  2.15034  3.24380  2.49812  2.26043  2.89031  2.36080  3.34882  5.86337  4.45473    333 n - - -
          2.68618  4.42225  2.77519  2.73123  3.46354  2.40513  3.72494  3.29354  2.67741  2.69355  4.24690  2.90347  2.73739  3.18146  2.89801  2.37887  2.77519  2.98518  4.58477  3.61503
          0.00896  5.11578  5.83813  0.61958  0.77255  0.33812  1.24866
    161   2.61278  4.68377  3.94786  3.37877  3.81463  3.11248  4.25947  2.82036  3.32649  2.65891  3.78930  2.81283  4.37752  3.04014  3.66246  2.43162  2.67939  1.62427  5.27114  2.40292    334 v - - -
          2.68618  4.42225  2.77519  2.73123  3.46354  2.40513  3.72494  3.29354  2.67741  2.69355  4.24690  2.90347  2.73739  3.18146  2.89801  2.37887  2.77519  2.98518  4.58477  3.61503
          0.00808  5.21813  5.94048  0.61958  0.77255  0.48576  0.95510
    162   2.97460  5.44965  3.23728  2.22942  4.78054  3.75354  3.94153  3.20424  1.98923  3.74853  4.49419  2.79554  4.14661  2.75359  2.72316  2.02475  2.16565  3.83268  5.89058  2.86422    335 k - - -
          2.68618  4.42225  2.77519  2.73123  3.46354  2.40513  3.72494  3.29354  2.67741  2.69355  4.24690  2.90347  2.73739  3.18146  2.89801  2.37887  2.77519  2.98518  4.58477  3.61503
          0.00808  5.21813  5.94048  0.61958  0.77255  0.48576  0.95510
    163   3.05213  4.58988  4.30362  3.72702  2.19664  4.11254  1.78928  2.64848  2.47108  2.78472  3.70252  4.00462  4.48385  3.34353  3.87358  3.38634  3.28370  2.52559  2.46152  3.06901    336 h - - -
          2.68618  4.42225  2.77519  2.73123  3.46354  2.40513  3.72494  3.29354  2.67741  2.69355  4.24690  2.90347  2.73739  3.18146  2.89801  2.37887  2.77519  2.98518  4.58477  3.61503
          0.00808  5.21813  5.94048  0.61958  0.77255  0.48576  0.95510
    164   3.00783  5.52157  2.42534  1.72708  4.86439  3.75973  3.96261  4.35146  2.02657  3.82582  4.56453  3.22614  3.31440  2.83717  3.20197  2.57786  1.77856  3.91133  5.95423  4.54003    337 e - - -
          2.68618  4.42225  2.77519  2.73123  3.46354  2.40513  3.72494  3.29354  2.67741  2.69355  4.24690  2.90347  2.73739  3.18146  2.89801  2.37887  2.77519  2.98518  4.58477  3.61503
          0.00808  5.21813  5.94048  0.61958  0.77255  0.48576  0.95510
    165   3.10442  2.34721  5.07539  4.46497  2.46806  4.28776  4.61953  2.09958  4.25329  2.02735  3.55912  4.45005  4.64385  4.38099  4.26121  3.60240  3.33696  1.58315  5.09741  2.16819    338 v - - -
          2.68618  4.42225  2.77519  2.73123  3.46354  2.40513  3.72494  3.29354  2.67741  2.69355  4.24690  2.90347  2.73739  3.18146  2.89801  2.37887  2.77519  2.98518  4.58477  3.61503
          0.00808  5.21813  5.94048  0.61958  0.77255  0.48576  0.95510
    166   2.12046  5.15802  3.39861  2.84065  3.65004  3.81916  3.37090  2.50733  2.00666  3.41376  4.23135  2.44428  4.20884  3.18089  3.29216  2.66868  1.96665  3.48635  5.66601  4.33674    339 t - - -
          2.68618  4.42225  2.77519  2.73123  3.46354  2.40513  3.72494  3.29354  2.67741  2.69355  4.24690  2.90347  2.73739  3.18146  2.89801  2.37887  2.77519  2.98518  4.58477  3.61503
          0.00808  5.21813  5.94048  0.61958  0.77255  0.48576  0.95510
    167   2.99508  4.89842  5.64992  5.10672  4.13813  5.01592  5.50343  1.09407  4.96844  1.43779  3.99620  5.17328  5.31106  5.14559  5.04256  4.37710  2.99164  1.55283  5.93266  4.74605    340 i - - -
          2.68618  4.42225  2.77519  2.73123  3.46354  2.40513  3.72494  3.29354  2.67741  2.69355  4.24690  2.90347  2.73739  3.18146  2.89801  2.37887  2.77519  2.98518  4.58477  3.61503
          0.00808  5.21813  5.94048  0.61958  0.77255  0.48576  0.95510
    168   3.33653  5.24987  4.64837  4.65557  5.78732  3.96905  5.73415  5.44066  4.89524  5.08535  5.90992  4.59484  0.26376  5.11776  5.05556  2.65807  3.90845  4.61242  7.05295  5.94327    341 P - - -
          2.68618  4.42225  2.77519  2.73123  3.46354  2.40513  3.72494  3.29354  2.67741  2.69355  4.24690  2.90347  2.73739  3.18146  2.89801  2.37887  2.77519  2.98518  4.58477  3.61503
          0.00808  5.21813  5.94048  0.61958  0.77255  0.48576  0.95510
    169   2.79859  5.50760  3.20220  1.33156  4.85249  3.11648  3.98064  4.33427  2.46175  3.81904  4.56396  2.88310  4.17668  3.08300  3.22363  2.10737  2.14696  3.90151  5.95560  4.54638    342 e - - -
          2.68618  4.42225  2.77519  2.73123  3.46354  2.40513  3.72494  3.29354  2.67741  2.69355  4.24690  2.90347  2.73739  3.18146  2.89801  2.37887  2.77519  2.98518  4.58477  3.61503
          0.30476  5.21813  1.35758  0.61958  0.77255  0.48576  0.95510
    170   2.85732  2.71330  2.50429  2.86720  4.14444  1.85212  4.00333  3.54102  2.86664  3.19188  4.03555  3.34858  4.13244  3.20044  3.30328  2.56246  2.61392  3.24674  5.48294  2.52686    343 g - - -
          2.68633  4.42240  2.77535  2.73139  3.46369  2.40528  3.72510  3.29072  2.67756  2.69305  4.24705  2.90362  2.73755  3.18162  2.89816  2.37902  2.77535  2.98534  4.58492  3.61518
          0.53566  0.88871  5.64658  0.07538  2.62267  0.22722  1.59331
    171   2.33735  5.44341  3.27287  2.09354  4.76957  3.77758  3.95971  4.23525  2.40580  3.11426  4.49185  3.25561  3.35431  3.06499  1.47084  2.97272  2.40320  3.82440  5.88501  4.49612    345 r - - -
          2.68618  4.42225  2.77519  2.73123  3.46354  2.40513  3.72494  3.29354  2.67741  2.69355  4.24690  2.90347  2.73739  3.18146  2.89801  2.37887  2.77519  2.98518  4.58477  3.61503
          0.00808  5.21813  5.94048  0.61958  0.77255  0.48576  0.95510
    172   3.07422  5.49625  3.22699  2.05134  4.86657  3.79944  4.06194  4.33564  2.60711  3.84452  4.60746  3.30634  1.86583  3.17589  3.30854  1.49387  2.41597  3.91687  5.99946  4.60427    346 s - - -
          2.68618  4.42225  2.77519  2.73123  3.46354  2.40513  3.72494  3.29354  2.67741  2.69355  4.24690  2.90347  2.73739  3.18146  2.89801  2.37887  2.77519  2.98518  4.58477  3.61503
          0.00808  5.21813  5.94048  0.61958  0.77255  0.48576  0.95510
    173   3.63348  5.60682  3.93959  3.98394  5.95342  0.33137  5.48050  5.66896  4.64277  5.23536  6.09242  2.16891  4.91624  4.78139  5.00302  3.76105  4.16233  4.89798  7.11714  5.94083    347 G - - -
          2.68618  4.42225  2.77519  2.73123  3.46354  2.40513  3.72494  3.29354  2.67741  2.69355  4.24690  2.90347  2.73739  3.18146  2.89801  2.37887  2.77519  2.98518  4.58477  3.61503
          0.00808  5.21813  5.94048  0.61958  0.77255  0.48576  0.95510
    174   2.98495  5.48765  2.45606  2.67701  4.83140  3.75570  2.66742  4.31446  2.07701  3.79081  4.52939  2.78117  4.15000  2.39833  2.53952  2.75031  3.21565  3.87783  5.91928  1.94476    348 y - - -
          2.68618  4.42225  2.77519  2.73123  3.46354  2.40513  3.72494  3.29354  2.67741  2.69355  4.24690  2.90347  2.73739  3.18146  2.89801  2.37887  2.77519  2.98518  4.58477  3.61503
          0.00808  5.21813  5.94048  0.61958  0.77255  0.48576  0.95510
    175   2.31981  5.13369  3.47752  2.93485  4.29616  3.87174  2.07127  3.76221  2.89976  3.38788  4.22420  3.43631  4.26812  2.29207  3.33359  3.09557  2.38126  3.46362  5.61661  1.77734    349 y - - -
          2.68618  4.42225  2.77519  2.73123  3.46354  2.40513  3.72494  3.29354  2.67741  2.69355  4.24690  2.90347  2.73739  3.18146  2.89801  2.37887  2.77519  2.98518  4.58477  3.61503
          0.00808  5.21813  5.94048  0.61958  0.77255  0.48576  0.95510
    176   3.69553  4.97309  5.68172  5.13569  4.06961  5.07076  5.54559  2.24773  4.99700  1.17884  3.90332  5.22361  5.34873  5.14855  5.06851  4.43372  2.28084  1.06669  5.93724  4.78152    350 v - - -
          2.68618  4.42225  2.77519  2.73123  3.46354  2.40513  3.72494  3.29354  2.67741  2.69355  4.24690  2.90347  2.73739  3.18146  2.89801  2.37887  2.77519  2.98518  4.58477  3.61503
          0.00808  5.21813  5.94048  0.61958  0.77255  0.48576  0.95510
    177   4.13796  5.30782  6.25306  5.76750  4.21810  5.77437  6.40436  0.93646  5.70791  1.15277  3.93321  5.94906  5.87599  5.77567  5.77760  5.22019  4.38118  1.66983  6.46960  5.39975    351 i - - -
          2.68618  4.42225  2.77519  2.73123  3.46354  2.40513  3.72494  3.29354  2.67741  2.69355  4.24690  2.90347  2.73739  3.18146  2.89801  2.37887  2.77519  2.98518  4.58477  3.61503
          0.00808  5.21813  5.94048  0.61958  0.77255  0.48576  0.95510
    178   2.18416  4.55243  4.30816  3.72833  2.33289  4.09099  4.37437  3.01065  3.62776  1.66976  3.66454  4.00097  4.46362  3.87915  2.12287  2.39258  3.25413  2.81063  5.14302  2.86248    352 l - - -
          2.68618  4.42225  2.77519  2.73123  3.46354  2.40513  3.72494  3.29354  2.67741  2.69355  4.24690  2.90347  2.73739  3.18146  2.89801  2.37887  2.77519  2.98518  4.58477  3.61503
          0.00808  5.21813  5.94048  0.61958  0.77255  0.48576  0.95510
    179   1.60309  4.45161  4.65933  4.06370  2.45007  3.47116  2.78291  2.55758  3.91363  2.64421  2.50928  4.19714  4.51500  4.10372  4.03444  3.44359  2.51799  2.70225  2.64662  3.88110    353 a - - -
          2.68618  4.42225  2.77519  2.73123  3.46354  2.40513  3.72494  3.29354  2.67741  2.69355  4.24690  2.90347  2.73739  3.18146  2.89801  2.37887  2.77519  2.98518  4.58477  3.61503
          0.00808  5.21813  5.94048  0.61958  0.77255  0.48576  0.95510
    180   2.99273  5.22424  3.37037  1.90350  4.47413  3.81426  4.01375  2.84902  2.18580  3.48551  4.29279  3.33671  4.20479  2.40807  3.25748  3.01805  2.32820  1.87220  5.71959  4.37860    354 v - - -
          2.68618  4.42225  2.77519  2.73123  3.46354  2.40513  3.72494  3.29354  2.67741  2.69355  4.24690  2.90347  2.73739  3.18146  2.89801  2.37887  2.77519  2.98518  4.58477  3.61503
          0.00808  5.21813  5.94048  0.61958  0.77255  0.48576  0.95510
    181   3.40751  4.82097  4.98906  4.39892  3.53538  4.52285  4.70755  2.22036  4.11004  2.49747  2.84058  4.53383  4.85467  3.24527  4.22615  3.83753  3.63546  2.95929  0.83693  3.90649    355 w - - -
          2.68618  4.42225  2.77519  2.73123  3.46354  2.40513  3.72494  3.29354  2.67741  2.69355  4.24690  2.90347  2.73739  3.18146  2.89801  2.37887  2.77519  2.98518  4.58477  3.61503
          0.00808  5.21813  5.94048  0.61958  0.77255  0.48576  0.95510
    182   2.98825  5.07263  1.93320  2.90584  2.63020  3.36562  4.05963  2.16097  2.63216  3.31706  4.15282  2.46606  4.23457  2.80977  3.34471  3.05755  3.21983  2.50460  5.59759  4.28866    356 d - - -
          2.68618  4.42225  2.77519  2.73123  3.46354  2.40513  3.72494  3.29354  2.67741  2.69355  4.24690  2.90347  2.73739  3.18146  2.89801  2.37887  2.77519  2.98518  4.58477  3.61503
          0.00808  5.21813  5.94048  0.61958  0.77255  0.48576  0.95510
    183   1.69548  4.89528  3.66363  3.10352  4.08193  3.90744  4.16024  2.84832  3.07248  3.13891  4.00673  2.41594  4.30224  3.40315  2.51383  2.32728  3.23718  1.91668  5.47046  4.20309    357 a - - -
          2.68618  4.42225  2.77519  2.73123  3.46354  2.40513  3.72494  3.29354  2.67741  2.69355  4.24690  2.90347  2.73739  3.18146  2.89801  2.37887  2.77519  2.98518  4.58477  3.61503
          0.00808  5.21813  5.94048  0.61958  0.77255  0.48576  0.95510
    184   2.23874  4.74505  3.87130  3.30684  2.58026  2.33147  4.24332  3.26270  3.25861  1.91450  3.86250  3.71372  4.36026  3.56647  2.41715  2.02788  3.24230  3.03263  5.33846  4.10126    358 l - - -
          2.68618  4.42225  2.77519  2.73123  3.46354  2.40513  3.72494  3.29354  2.67741  2.69355  4.24690  2.90347  2.73739  3.18146  2.89801  2.37887  2.77519  2.98518  4.58477  3.61503
          0.00808  5.21813  5.94048  0.61958  0.77255  0.48576  0.95510
    185   3.21308  5.61067  1.38278  2.79440  4.85844  3.86457  1.78435  2.49782  2.95890  3.88483  4.68111  3.34625  4.32544  2.31030  3.44828  3.18048  3.45511  3.97047  6.04958  4.64314    359 d - - -
          2.68618  4.42225  2.77519  2.73123  3.46354  2.40513  3.72494  3.29354  2.67741  2.69355  4.24690  2.90347  2.73739  3.18146  2.89801  2.37887  2.77519  2.98518  4.58477  3.61503
          0.00808  5.21813  5.94048  0.61958  0.77255  0.48576  0.95510
    186   2.51285  4.81064  4.05507  3.51566  4.17878  2.35982  4.46027  3.54462  3.47289  3.25432  2.74820  3.85349  4.40874  3.77198  3.82452  1.83866  1.33605  2.75702  5.60492  4.37393    360 t - - -
          2.68543  4.42287  2.77543  2.73185  3.46416  2.40448  3.72557  3.29416  2.67803  2.69417  4.24752  2.90208  2.73726  3.18093  2.89863  2.37851  2.77582  2.98581  4.58539  3.61220
          0.36977  1.18261  5.94048  1.34466  0.30196  0.48576  0.95510
    187   1.44800  5.44544  2.57822  2.69484  4.77984  2.60632  3.95773  4.25275  2.70129  3.75105  4.50056  3.23910  4.15783  2.37028  2.32397  2.72727  3.21832  3.36774  5.89786  4.49893    367 a - - -
          2.68618  4.42225  2.77519  2.73123  3.46354  2.40513  3.72494  3.29354  2.67741  2.69355  4.24690  2.90347  2.73739  3.18146  2.89801  2.37887  2.77519  2.98518  4.58477  3.61503
          0.00808  5.21813  5.94048  0.61958  0.77255  0.48576  0.95510
    188   2.18932  5.76689  3.07723  1.64693  5.10700  3.85037  4.15606  4.59982  2.95331  4.07467  4.83970  2.14506  4.32599  1.36182  3.45788  3.18229  3.48884  4.16138  6.20805  4.77576    368 q - - -
          2.68618  4.42225  2.77519  2.73123  3.46354  2.40513  3.72494  3.29354  2.67741  2.69355  4.24690  2.90347  2.73739  3.18146  2.89801  2.37887  2.77519  2.98518  4.58477  3.61503
          0.00808  5.21813  5.94048  0.61958  0.77255  0.48576  0.95510
    189   2.10574  4.53497  4.33021  3.74975  2.30964  4.08821  4.38402  2.23584  3.65217  2.73418  2.41209  2.34823  4.46179  3.89505  3.87976  2.30164  2.52358  2.79150  5.14347  3.94432    369 a - - -
          2.68618  4.42225  2.77519  2.73123  3.46354  2.40513  3.72494  3.29354  2.67741  2.69355  4.24690  2.90347  2.73739  3.18146  2.89801  2.37887  2.77519  2.98518  4.58477  3.61503
          0.00808  5.21813  5.94048  0.61958  0.77255  0.48576  0.95510
    190   5.45981  6.26114  6.13670  6.17555  0.94734  5.79238  4.32415  4.96781  5.93748  4.02804  5.45718  5.27864  6.03308  5.48368  5.66350  5.22447  5.64093  4.94906  4.38738  0.67280    370 Y - - -
          2.68618  4.42225  2.77519  2.73123  3.46354  2.40513  3.72494  3.29354  2.67741  2.69355  4.24690  2.90347  2.73739  3.18146  2.89801  2.37887  2.77519  2.98518  4.58477  3.61503
          0.00808  5.21813  5.94048  0.61958  0.77255  0.48576  0.95510
    191   3.16768  4.54162  5.05792  4.45386  2.17019  4.33209  4.61360  2.53384  4.25462  1.93786  2.04829  4.46497  2.74777  4.37797  4.27855  3.64402  3.39799  2.75844  5.07301  1.63842    371 y - - -
          2.68618  4.42225  2.77519  2.73123  3.46354  2.40513  3.72494  3.29354  2.67741  2.69355  4.24690  2.90347  2.73739  3.18146  2.89801  2.37887  2.77519  2.98518  4.58477  3.61503
          0.00808  5.21813  5.94048  0.61958  0.77255  0.48576  0.95510
    192   3.02164  5.49321  3.20853  2.38459  4.82314  2.72399  3.98344  4.29856  2.73401  2.80365  4.54497  1.76015  4.18125  2.10461  3.22487  1.89043  3.25551  3.87723  5.93877  4.53518    372 n - - -
          2.68618  4.42225  2.77519  2.73123  3.46354  2.40513  3.72494  3.29354  2.67741  2.69355  4.24690  2.90347  2.73739  3.18146  2.89801  2.37887  2.77519  2.98518  4.58477  3.61503
          0.00808  5.21813  5.94048  0.61958  0.77255  0.48576  0.95510
    193   2.52352  0.73015  5.56612  5.26585  4.73856  4.14456  5.70654  3.08248  5.09610  3.53918  4.62819  4.86853  4.88421  5.25808  5.13253  3.61836  3.72671  1.48636  6.41771  5.25670    373 c - - -
          2.68618  4.42225  2.77519  2.73123  3.46354  2.40513  3.72494  3.29354  2.67741  2.69355  4.24690  2.90347  2.73739  3.18146  2.89801  2.37887  2.77519  2.98518  4.58477  3.61503
          0.00808  5.21813  5.94048  0.61958  0.77255  0.48576  0.95510
    194   1.43017  4.72101  4.16321  3.64075  3.96680  3.98454  3.24113  1.50641  3.57469  3.05054  3.95483  3.94623  4.46021  3.86454  3.87111  1.94653  3.32806  3.06395  5.43451  4.21538    374 a - - -
          2.68618  4.42225  2.77519  2.73123  3.46354  2.40513  3.72494  3.29354  2.67741  2.69355  4.24690  2.90347  2.73739  3.18146  2.89801  2.37887  2.77519  2.98518  4.58477  3.61503
          0.00808  5.21813  5.94048  0.61958  0.77255  0.48576  0.95510
    195   3.70083  6.36716  0.77761  2.82012  5.66761  3.96496  4.50421  5.21803  3.52218  4.66772  5.50133  2.68775  2.31245  2.05658  4.13721  3.56799  3.98841  4.75107  6.80708  5.26615    375 d - - -
          2.68618  4.42225  2.77519  2.73123  3.46354  2.40513  3.72494  3.29354  2.67741  2.69355  4.24690  2.90347  2.73739  3.18146  2.89801  2.37887  2.77519  2.98518  4.58477  3.61503
          0.00808  5.21813  5.94048  0.61958  0.77255  0.48576  0.95510
    196   4.10555  5.28165  6.21699  5.72962  4.22975  5.72819  6.35516  1.77918  5.66526  1.05982  3.95042  5.90141  5.84790  5.74996  5.74007  5.16786  4.34996  0.97077  6.45508  5.37074    376 v - - -
          2.68618  4.42225  2.77519  2.73123  3.46354  2.40513  3.72494  3.29354  2.67741  2.69355  4.24690  2.90347  2.73739  3.18146  2.89801  2.37887  2.77519  2.98518  4.58477  3.61503
          0.00808  5.21813  5.94048  0.61958  0.77255  0.48576  0.95510
    197   2.29541  5.45693  2.81827  2.68152  4.78900  3.75456  3.94557  4.26545  2.07274  3.75687  4.50225  1.81677  4.14957  2.39532  3.17623  2.94753  2.33997  2.69507  5.89822  4.49549    377 n - - -
          2.68618  4.42225  2.77519  2.73123  3.46354  2.40513  3.72494  3.29354  2.67741  2.69355  4.24690  2.90347  2.73739  3.18146  2.89801  2.37887  2.77519  2.98518  4.58477  3.61503
          0.00808  5.21813  5.94048  0.61958  0.77255  0.48576  0.95510
    198   3.87188  5.11071  5.91698  5.37924  1.30108  5.30516  5.73660  1.72626  5.25038  2.12823  3.84936  5.46513  5.51986  5.33711  5.28710  4.68361  4.10989  1.17858  6.00020  4.83756    378 v - - -
          2.68618  4.42225  2.77519  2.73123  3.46354  2.40513  3.72494  3.29354  2.67741  2.69355  4.24690  2.90347  2.73739  3.18146  2.89801  2.37887  2.77519  2.98518  4.58477  3.61503
          0.00808  5.21813  5.94048  0.61958  0.77255  0.48576  0.95510
    199   2.56075  5.45698  1.93249  2.43777  4.78533  3.12882  3.95718  4.25952  2.70378  3.75641  4.50544  3.23459  4.15819  2.20538  3.19492  2.75715  1.86927  2.78253  5.90265  4.50119    379 t - - -
          2.68618  4.42225  2.77519  2.73123  3.46354  2.40513  3.72494  3.29354  2.67741  2.69355  4.24690  2.90347  2.73739  3.18146  2.89801  2.37887  2.77519  2.98518  4.58477  3.61503
          0.07603  4.89320  2.72245  0.61958  0.77255  0.48576  0.95510
    200   3.23773  5.44190  3.04151  2.91429  5.16218  0.73359  4.34725  4.64695  2.45858  4.17528  5.01856  2.58651  4.34700  3.52450  3.50327  3.24941  3.59192  4.17476  6.29763  4.95229    380 g - - -
          2.68618  4.42225  2.77519  2.73123  3.46354  2.40513  3.72494  3.29354  2.67741  2.69355  4.24690  2.90347  2.73739  3.18146  2.89801  2.37887  2.77519  2.98518  4.58477  3.61503
          0.01269  4.76891  5.49126  0.61958  0.77255  0.63186  0.75844
    201   2.83859  4.90808  3.37200  3.18772  5.07460  1.20780  4.53964  4.57283  3.49279  4.16198  4.95073  2.14829  4.19609  3.74048  3.91778  1.43009  3.29860  3.94558  6.32194  5.01922    381 g - - -
          2.68618  4.42225  2.77519  2.73123  3.46354  2.40513  3.72494  3.29354  2.67741  2.69355  4.24690  2.90347  2.73739  3.18146  2.89801  2.37887  2.77519  2.98518  4.58477  3.61503
          0.05325  4.73880  3.14403  0.61958  0.77255  0.63186  0.75844
    202   2.73279  4.82569  3.39435  3.04828  4.79816  1.36419  4.30136  4.25934  3.17618  3.85017  4.63516  2.15575  4.08752  3.47692  3.60837  1.83813  2.33768  3.71874  6.03870  4.73442    382 g - - -
          2.68618  4.42225  2.77519  2.73123  3.46354  2.40513  3.72494  3.29354  2.67741  2.69355  4.24690  2.90347  2.73739  3.18146  2.89801  2.37887  2.77519  2.98518  4.58477  3.61503
          0.01362  4.69916  5.42151  0.61958  0.77255  0.47456  0.97328
    203   2.76340  4.91432  3.38332  2.94209  4.72853  1.92106  4.17481  4.18652  3.00186  3.75948  4.53685  2.64754  2.06376  3.32699  3.45201  1.68337  2.46813  3.69003  5.94533  4.61903    383 s - - -
          2.68618  4.42225  2.77519  2.73123  3.46354  2.40513  3.72494  3.29354  2.67741  2.69355  4.24690  2.90347  2.73739  3.18146  2.89801  2.37887  2.77519  2.98518  4.58477  3.61503
          0.01266  4.77182  5.49417  0.61958  0.77255  0.56678  0.83783
    204   2.41127  5.29412  2.26368  2.04757  4.62259  2.95234  3.78127  4.09824  1.81366  3.59293  4.34297  3.04708  3.97992  2.88579  3.02472  2.78562  3.05247  2.63944  5.73765  4.33311    384 k - - -
          2.68618  4.42225  2.77519  2.73123  3.46354  2.40513  3.72494  3.29354  2.67741  2.69355  4.24690  2.90347  2.73739  3.18146  2.89801  2.37887  2.77519  2.98518  4.58477  3.61503
          0.01266  4.77182  5.49417  0.61958  0.77255  0.56678  0.83783
    205   2.80447  4.70653  3.44781  2.88201  3.87686  3.71380  3.93671  3.25378  2.40422  2.29053  3.79912  2.74475  4.09716  3.17543  2.32059  2.94055  2.28757  2.31686  3.40768  3.99103    385 t - - -
          2.68617  4.42295  2.77512  2.72971  3.46424  2.40583  3.72564  3.29424  2.67600  2.69425  4.24760  2.90417  2.73699  3.18216  2.89783  2.37904  2.77512  2.98397  4.58547  3.61573
          0.36213  1.48406  2.56272  2.12372  0.12736  0.43824  1.03612
    206   2.78325  4.94517  3.27563  2.86168  4.65484  3.50806  4.11352  4.10416  2.93868  3.68378  4.47342  1.69944  2.10027  3.26811  3.38918  2.31610  1.83823  3.64515  5.87986  4.54792    400 n - - -
          2.68618  4.42225  2.77519  2.73123  3.46354  2.40513  3.72494  3.29354  2.67741  2.69355  4.24690  2.90347  2.73739  3.18146  2.89801  2.37887  2.77519  2.98518  4.58477  3.61503
          0.01312  4.73580  5.45814  0.61958  0.77255  0.40139  1.10680
    207   2.86100  5.05607  2.34082  2.69423  2.36311  2.22134  3.94384  3.80452  2.77601  3.40550  4.22052  3.20889  2.16604  3.10163  3.24660  2.44728  3.12122  3.46033  5.63886  4.29403    401 p - - -
          2.68618  4.42225  2.77519  2.73123  3.46354  2.40513  3.72494  3.29354  2.67741  2.69355  4.24690  2.90347  2.73739  3.18146  2.89801  2.37887  2.77519  2.98518  4.58477  3.61503
          0.01219  4.80873  5.53108  0.61958  0.77255  0.48576  0.95510
    208   2.10578  4.49194  3.79949  3.23779  3.65920  2.93535  4.10963  2.28996  3.18285  2.73873  3.63537  3.60490  2.11058  3.47487  3.51191  2.51545  3.05346  2.79192  2.85647  3.89152    402 a - - -
          2.68618  4.42225  2.77519  2.73123  3.46354  2.40513  3.72494  3.29354  2.67741  2.69355  4.24690  2.90347  2.73739  3.18146  2.89801  2.37887  2.77519  2.98518  4.58477  3.61503
          0.01219  4.80873  5.53108  0.61958  0.77255  0.48576  0.95510
    209   2.81717  5.08007  3.18010  2.62960  4.36161  2.50976  3.83896  3.79002  2.60999  2.45705  4.16616  2.42250  2.42527  2.97516  2.37381  2.83483  2.56170  3.44177  5.58532  4.23742    403 r - - -
          2.68618  4.42225  2.77519  2.73123  3.46354  2.40513  3.72494  3.29354  2.67741  2.69355  4.24690  2.90347  2.73739  3.18146  2.89801  2.37887  2.77519  2.98518  4.58477  3.61503
          0.13940  4.80873  2.10403  0.61958  0.77255  0.48576  0.95510
    210   2.77532  4.43685  3.76786  3.20235  3.57374  3.77449  4.05787  2.90019  3.13200  2.63447  2.19998  3.57210  2.67382  2.75766  3.45207  3.03571  2.50660  1.81767  5.04183  3.82028    404 v - - -
          2.68618  4.42225  2.77519  2.73123  3.46354  2.40513  3.72494  3.29354  2.67741  2.69355  4.24690  2.90347  2.73739  3.18146  2.89801  2.37887  2.77519  2.98518  4.58477  3.61503
          0.01384  4.68317  5.40551  0.61958  0.77255  0.35929  1.19790
    211   2.19462  4.35200  4.11561  3.53959  2.20590  2.61593  4.19313  2.40787  3.44583  2.21972  3.47552  3.80704  4.26178  3.69267  3.68123  2.01397  3.05384  2.61122  4.96906  3.76720    405 s - - -
          2.68618  4.42225  2.77519  2.73123  3.46354  2.40513  3.72494  3.29354  2.67741  2.69355  4.24690  2.90347  2.73739  3.18146  2.89801  2.37887  2.77519  2.98518  4.58477  3.61503
          0.29813  4.80873  1.38776  0.61958  0.77255  0.48576  0.95510
    212   2.69996  4.34667  3.83612  3.29738  2.19921  2.04609  4.08156  2.40410  3.23512  2.61457  3.53143  3.60463  4.11987  3.50962  3.52603  2.14773  2.97130  2.65308  4.97784  3.72860    406 g - - -
          2.68618  4.42225  2.77519  2.73123  3.46354  2.40513  3.72494  3.29354  2.67741  2.69355  4.24690  2.90347  2.73739  3.18146  2.89801  2.37887  2.77519  2.98518  4.58477  3.61503
          0.01620  4.52680  5.24915  0.61958  0.77255  0.93820  0.49648
    213   2.73315  4.94820  3.07579  2.63700  4.45376  2.29782  3.88687  3.89245  2.67312  3.46521  4.26316  3.13072  1.97186  2.15206  3.12004  2.77058  2.41171  3.49023  5.66669  4.32468    407 p - - -
          2.68618  4.42225  2.77519  2.73123  3.46354  2.40513  3.72494  3.29354  2.67741  2.69355  4.24690  2.90347  2.73739  3.18146  2.89801  2.37887  2.77519  2.98518  4.58477  3.61503
          0.01620  4.52680  5.24915  0.61958  0.77255  0.93820  0.49648
    214   2.08780  4.45546  3.72465  3.24729  4.01255  1.72720  4.22169  2.13891  3.22484  3.08309  3.95720  3.53347  4.03467  3.52157  3.56850  1.93393  2.97746  3.01883  5.42724  4.19954    408 g - - -
          2.68642  4.42249  2.77415  2.73147  3.46378  2.40537  3.72518  3.29378  2.67765  2.69379  4.24714  2.90371  2.73577  3.18170  2.89825  2.37911  2.77479  2.98542  4.58501  3.61527
          0.18935  1.78828  5.24915  1.57838  0.23106  0.28070  1.40754
    215   2.10419  4.48624  4.93181  4.36312  3.69648  4.38438  4.79169  1.59149  4.22371  2.16707  3.62885  4.47883  4.72748  4.42058  4.33924  3.71147  2.31922  1.37318  5.34081  4.14891    415 v - - -
          2.68618  4.42225  2.77519  2.73123  3.46354  2.40513  3.72494  3.29354  2.67741  2.69355  4.24690  2.90347  2.73739  3.18146  2.89801  2.37887  2.77519  2.98518  4.58477  3.61503
          0.01219  4.80873  5.53108  0.61958  0.77255  0.48576  0.95510
    216   1.80810  4.71230  3.80491  3.37986  3.84609  3.71345  4.29806  3.50897  3.36150  3.19780  4.10524  3.70101  1.62184  3.67686  3.69320  3.08035  3.23408  3.21932  5.33092  1.67746    416 p - - -
          2.68618  4.42225  2.77519  2.73123  3.46354  2.40513  3.72494  3.29354  2.67741  2.69355  4.24690  2.90347  2.73739  3.18146  2.89801  2.37887  2.77519  2.98518  4.58477  3.61503
          0.01219  4.80873  5.53108  0.61958  0.77255  0.48576  0.95510
    217   2.84501  5.25698  3.08125  2.56040  4.58668  3.60729  2.98753  4.04781  2.25256  3.56344  4.32831  2.14468  4.01502  2.93039  3.03023  1.80717  2.13488  3.64558  5.72320  4.33867    417 s - - -
          2.68618  4.42225  2.77519  2.73123  3.46354  2.40513  3.72494  3.29354  2.67741  2.69355  4.24690  2.90347  2.73739  3.18146  2.89801  2.37887  2.77519  2.98518  4.58477  3.61503
          0.01219  4.80873  5.53108  0.61958  0.77255  0.48576  0.95510
    218   2.80918  4.76886  2.77026  2.84988  3.97411  2.50763  3.94983  3.35589  2.83903  3.02611  2.33696  3.32511  2.72473  3.16939  3.26317  2.50066  3.05008  2.12448  5.34076  4.05965    418 v - - -
          2.68618  4.42225  2.77519  2.73123  3.46354  2.40513  3.72494  3.29354  2.67741  2.69355  4.24690  2.90347  2.73739  3.18146  2.89801  2.37887  2.77519  2.98518  4.58477  3.61503
          0.01219  4.80873  5.53108  0.61958  0.77255  0.48576  0.95510
    219   2.87173  5.28030  2.06339  2.54982  4.59181  3.60421  3.84892  4.05688  2.62930  3.58292  4.35453  2.11479  4.03047  2.96749  3.12226  2.40908  1.87587  3.66010  5.75330  3.25627    419 t - - -
          2.68618  4.42225  2.77519  2.73123  3.46354  2.40513  3.72494  3.29354  2.67741  2.69355  4.24690  2.90347  2.73739  3.18146  2.89801  2.37887  2.77519  2.98518  4.58477  3.61503
          0.01219  4.80873  5.53108  0.61958  0.77255  0.48576  0.95510
    220   3.11616  5.54202  1.40468  2.20270  4.82448  2.08465  4.03750  4.28927  2.92658  2.09463  4.63982  3.13102  4.17145  3.18303  3.45670  3.06440  3.37401  3.90342  6.02134  4.59691    420 d - - -
          2.68618  4.42225  2.77519  2.73123  3.46354  2.40513  3.72494  3.29354  2.67741  2.69355  4.24690  2.90347  2.73739  3.18146  2.89801  2.37887  2.77519  2.98518  4.58477  3.61503
          0.01219  4.80873  5.53108  0.61958  0.77255  0.48576  0.95510
    221   2.69514  1.86989  4.54794  4.22931  4.84906  3.44242  5.03351  4.26963  4.15484  3.98347  4.80857  4.07502  1.10186  4.39398  4.35722  1.59540  3.22277  3.68281  6.23509  5.08544    421 p - - -
          2.68655  4.41987  2.77616  2.73158  3.46322  2.40475  3.72424  3.29450  2.67837  2.69451  4.24505  2.90370  2.73712  3.18243  2.89897  2.37810  2.77358  2.98456  4.58180  3.61450
          0.67684  2.07020  1.00616  2.88126  0.05770  0.48576  0.95510
    222   2.90022  5.00860  2.96238  2.76219  4.64172  1.17175  4.09092  4.16289  2.87488  3.72390  4.58438  3.23119  4.06243  1.85382  3.24464  2.94954  3.25524  3.73187  5.83457  4.52912    446 g - - -
          2.68618  4.42225  2.77519  2.73123  3.46354  2.40513  3.72494  3.29354  2.67741  2.69355  4.24690  2.90347  2.73739  3.18146  2.89801  2.37887  2.77519  2.98518  4.58477  3.61503
          0.01917  4.35985  5.08220  0.61958  0.77255  0.23428  1.56609
    223   2.98126  4.44807  4.57964  4.02987  3.67881  2.52704  4.58305  1.38028  3.91206  2.64108  3.63924  4.19129  4.51606  4.13889  4.08669  3.42565  2.00897  1.73046  5.25569  4.06120    447 i - - -
          2.68618  4.42225  2.77519  2.73123  3.46354  2.40513  3.72494  3.29354  2.67741  2.69355  4.24690  2.90347  2.73739  3.18146  2.89801  2.37887  2.77519  2.98518  4.58477  3.61503
          0.01219  4.80873  5.53108  0.61958  0.77255  0.48576  0.95510
    224   2.81630  4.88756  3.33526  2.79406  4.17074  2.25026  3.94030  3.56891  2.34679  2.32994  4.04221  3.28047  4.07817  3.12196  3.19800  2.24022  1.87597  3.26209  5.48207  4.17963    448 t - - -
          2.68618  4.42225  2.77519  2.73123  3.46354  2.40513  3.72494  3.29354  2.67741  2.69355  4.24690  2.90347  2.73739  3.18146  2.89801  2.37887  2.77519  2.98518  4.58477  3.61503
          0.01219  4.80873  5.53108  0.61958  0.77255  0.48576  0.95510
    225   2.82425  4.77071  2.22642  2.85223  3.94741  3.71842  3.94448  2.10862  2.02840  2.99421  3.86072  3.33083  4.10529  3.16635  3.24982  2.94345  3.05602  2.34101  5.32208  3.09080    449 k - - -
          2.68618  4.42225  2.77519  2.73123  3.46354  2.40513  3.72494  3.29354  2.67741  2.69355  4.24690  2.90347  2.73739  3.18146  2.89801  2.37887  2.77519  2.98518  4.58477  3.61503
          0.01219  4.80873  5.53108  0.61958  0.77255  0.48576  0.95510
    226   2.98247  5.50830  2.40339  1.50063  4.83993  3.61098  3.90928  4.33343  2.71742  3.81296  4.57332  2.21603  4.07843  3.02412  3.23534  2.40893  2.05864  3.89586  5.95145  4.51647    450 e - - -
          2.68618  4.42225  2.77519  2.73123  3.46354  2.40513  3.72494  3.29354  2.67741  2.69355  4.24690  2.90347  2.73739  3.18146  2.89801  2.37887  2.77519  2.98518  4.58477  3.61503
          0.01219  4.80873  5.53108  0.61958  0.77255  0.48576  0.95510
    227   2.45123  4.48925  4.72101  4.18532  3.76267  2.16041  4.72442  1.58020  4.06829  2.67827  3.70425  4.31650  4.60439  4.28944  4.22959  3.51859  3.32076  1.28245  5.37176  4.17667    451 v - - -
          2.68618  4.42225  2.77519  2.73123  3.46354  2.40513  3.72494  3.29354  2.67741  2.69355  4.24690  2.90347  2.73739  3.18146  2.89801  2.37887  2.77519  2.98518  4.58477  3.61503
          0.01219  4.80873  5.53108  0.61958  0.77255  0.48576  0.95510
    228   3.19620  4.58580  4.83057  4.27547  3.21705  4.32802  4.46520  2.70009  4.09677  2.38583  2.33014  4.36136  4.67027  4.26683  4.19632  3.64881  3.43240  1.72860  4.88415  1.22257    452 y - - -
          2.68618  4.42225  2.77519  2.73123  3.46354  2.40513  3.72494  3.29354  2.67741  2.69355  4.24690  2.90347  2.73739  3.18146  2.89801  2.37887  2.77519  2.98518  4.58477  3.61503
          0.46805  4.80873  1.00616  0.61958  0.77255  0.48576  0.95510
    229   2.80534  4.97614  3.07565  2.59675  3.95953  3.55826  3.73894  3.66271  2.48970  3.23256  4.07660  1.88681  3.97505  1.99521  2.88138  2.83043  3.03816  3.34456  2.99402  3.86649    453 n - - -
          2.68618  4.42225  2.77519  2.73123  3.46354  2.40513  3.72494  3.29354  2.67741  2.69355  4.24690  2.90347  2.73739  3.18146  2.89801  2.37887  2.77519  2.98518  4.58477  3.61503
          0.01917  4.35985  5.08220  0.61958  0.77255  1.09676  0.40639
    230   2.29224  4.86172  3.09120  2.54182  4.10572  3.50966  2.50453  3.51822  2.13337  2.60984  3.94424  3.05186  2.86758  2.86611  2.90175  2.73044  2.92182  3.20121  5.36367  4.04131    454 k - - -
          2.68611  4.42277  2.77571  2.73113  3.46340  2.40475  3.72546  3.29406  2.67762  2.69312  4.24742  2.90287  2.73658  3.18198  2.89853  2.37939  2.77507  2.98519  4.58135  3.61555
          0.75034  0.65087  5.08220  1.47058  0.26109  1.09676  0.40639
    231   2.00158  4.32483  3.78772  3.29516  3.88498  3.36691  4.20329  3.11893  3.24569  2.94140  3.83400  3.53188  3.97409  3.53455  3.56241  2.11625  1.81075  1.87390  5.32573  4.11102    464 t - - -
          2.68618  4.42225  2.77519  2.73123  3.46354  2.40513  3.72494  3.29354  2.67741  2.69355  4.24690  2.90347  2.73739  3.18146  2.89801  2.37887  2.77519  2.98518  4.58477  3.61503
          0.01917  4.35985  5.08220  0.61958  0.77255  0.23428  1.56609
    232   2.60676  5.29510  2.09613  2.53967  4.65246  2.93786  3.83450  4.12622  2.59947  3.62960  4.38572  3.08421  4.01412  2.28473  3.09337  2.26066  1.89501  3.70375  5.78117  4.37953    465 t - - -
          2.68618  4.42225  2.77519  2.73123  3.46354  2.40513  3.72494  3.29354  2.67741  2.69355  4.24690  2.90347  2.73739  3.18146  2.89801  2.37887  2.77519  2.98518  4.58477  3.61503
          0.01219  4.80873  5.53108  0.61958  0.77255  0.48576  0.95510
    233   3.08066  4.54913  4.44187  3.86808  3.07528  4.12859  4.14817  1.91848  3.62948  2.68944  3.65587  4.03512  4.48715  3.91538  2.10017  3.42424  3.30838  2.81824  2.60571  1.65227    466 y - - -
          2.68618  4.42225  2.77519  2.73123  3.46354  2.40513  3.72494  3.29354  2.67741  2.69355  4.24690  2.90347  2.73739  3.18146  2.89801  2.37887  2.77519  2.98518  4.58477  3.61503
          0.01219  4.80873  5.53108  0.61958  0.77255  0.48576  0.95510
    234   2.81974  4.78607  3.40022  2.83684  3.97274  3.70827  3.92813  2.75536  2.79083  3.01893  3.87678  3.31628  3.18711  2.39748  2.18376  2.93050  2.24784  2.11925  5.33172  4.05070    467 v - - -
          2.68618  4.42225  2.77519  2.73123  3.46354  2.40513  3.72494  3.29354  2.67741  2.69355  4.24690  2.90347  2.73739  3.18146  2.89801  2.37887  2.77519  2.98518  4.58477  3.61503
          0.01219  4.80873  5.53108  0.61958  0.77255  0.48576  0.95510
    235   2.47862  4.32688  4.61473  4.02691  1.57117  4.05855  4.40548  1.94824  3.87284  2.43056  3.41889  4.13955  2.67288  4.05498  3.98049  3.36673  3.14959  2.07113  4.97943  3.79151    468 f - - -
          2.68618  4.42225  2.77519  2.73123  3.46354  2.40513  3.72494  3.29354  2.67741  2.69355  4.24690  2.90347  2.73739  3.18146  2.89801  2.37887  2.77519  2.98518  4.58477  3.61503
          0.01219  4.80873  5.53108  0.61958  0.77255  0.48576  0.95510
    236   3.29890  5.64129  1.63526  2.73850  5.31191  2.19598  4.37556  4.84512  3.41479  4.35944  5.19719  3.28986  1.07116  3.55404  3.99097  3.26040  3.65720  4.33760  6.49352  5.04981    469 p - - -
          2.68618  4.42225  2.77519  2.73123  3.46354  2.40513  3.72494  3.29354  2.67741  2.69355  4.24690  2.90347  2.73739  3.18146  2.89801  2.37887  2.77519  2.98518  4.58477  3.61503
          0.46805  4.80873  1.00616  0.61958  0.77255  0.48576  0.95510
    237   3.38420  5.08295  4.15429  4.12672  5.20670  0.26122  5.18761  4.95376  4.37200  4.53313  5.53216  4.32124  4.48560  4.65839  4.52760  3.57401  3.90161  4.38729  6.14474  5.33440    470 G - - -
          2.68618  4.42225  2.77519  2.73123  3.46354  2.40513  3.72494  3.29354  2.67741  2.69355  4.24690  2.90347  2.73739  3.18146  2.89801  2.37887  2.77519  2.98518  4.58477  3.61503
          0.01917  4.35985  5.08220  0.61958  0.77255  0.23428  1.56609
    238   3.01327  5.15835  3.15021  2.99765  5.10545  2.18571  4.43735  4.61220  3.37046  4.17420  4.98084  1.23468  1.55377  3.62220  3.83097  3.07627  3.42544  4.05488  6.31949  4.97228    471 n - - -
          2.68618  4.42225  2.77519  2.73123  3.46354  2.40513  3.72494  3.29354  2.67741  2.69355  4.24690  2.90347  2.73739  3.18146  2.89801  2.37887  2.77519  2.98518  4.58477  3.61503
          0.01219  4.80873  5.53108  0.61958  0.77255  0.48576  0.95510
    239   2.11139  5.14158  2.02090  2.68123  4.65290  3.57157  3.96468  4.11233  2.76050  3.65465  4.42793  3.19376  1.98309  3.09271  3.24291  2.36216  2.29279  3.68065  5.83167  4.45874    472 p - - -
          2.68618  4.42225  2.77519  2.73123  3.46354  2.40513  3.72494  3.29354  2.67741  2.69355  4.24690  2.90347  2.73739  3.18146  2.89801  2.37887  2.77519  2.98518  4.58477  3.61503
          0.01219  4.80873  5.53108  0.61958  0.77255  0.48576  0.95510
    240   2.85886  4.49436  4.19069  3.66928  3.79502  1.50799  4.42510  2.88411  3.58434  2.31235  3.76350  3.90467  4.32958  3.85727  3.84413  3.16727  2.23389  1.70042  5.30779  4.10294    473 g - - -
          2.68618  4.42225  2.77519  2.73123  3.46354  2.40513  3.72494  3.29354  2.67741  2.69355  4.24690  2.90347  2.73739  3.18146  2.89801  2.37887  2.77519  2.98518  4.58477  3.61503
          0.01219  4.80873  5.53108  0.61958  0.77255  0.48576  0.95510
    241   2.85890  4.47598  3.91047  2.14240  2.34032  3.87617  4.09693  2.95445  3.27619  2.10493  3.58433  3.68477  4.25067  3.55122  3.57722  2.09520  3.09044  2.74479  3.37267  2.85325    474 s - - -
          2.68618  4.42225  2.77519  2.73123  3.46354  2.40513  3.72494  3.29354  2.67741  2.69355  4.24690  2.90347  2.73739  3.18146  2.89801  2.37887  2.77519  2.98518  4.58477  3.61503
          0.01219  4.80873  5.53108  0.61958  0.77255  0.48576  0.95510
    242   2.82793  4.91445  3.27566  2.75059  4.15764  2.58769  3.91579  2.26940  2.74807  3.19261  4.02874  2.15592  4.07321  2.64793  3.19011  2.89714  1.99228  3.25362  5.46954  4.16066    475 t - - -
          2.68618  4.42225  2.77519  2.73123  3.46354  2.40513  3.72494  3.29354  2.67741  2.69355  4.24690  2.90347  2.73739  3.18146  2.89801  2.37887  2.77519  2.98518  4.58477  3.61503
          0.01264  4.77289  5.49523  0.61958  0.77255  0.48576  0.95510
    243   2.72096  2.22111  4.34485  3.87356  4.04698  1.76095  4.59158  3.34119  3.78561  3.13014  4.02843  3.94133  1.98005  4.02880  4.01148  2.98488  3.12923  1.78376  5.51755  4.33207    476 g - - -
          2.68618  4.42225  2.77519  2.73123  3.46354  2.40513  3.72494  3.29354  2.67741  2.69355  4.24690  2.90347  2.73739  3.18146  2.89801  2.37887  2.77519  2.98518  4.58477  3.61503
          0.01686  4.48681  5.20916  0.61958  0.77255  0.48576  0.95510
    244   1.76799  4.76585  3.19251  1.78687  4.09942  3.55645  3.94327  3.26156  2.80481  3.09111  3.97802  3.23353  4.02646  3.14055  3.23346  2.85807  3.03109  2.12630  5.45894  4.15952    477 a - - -
          2.68618  4.42225  2.77519  2.73123  3.46354  2.40513  3.72494  3.29354  2.67741  2.69355  4.24690  2.90347  2.73739  3.18146  2.89801  2.37887  2.77519  2.98518  4.58477  3.61503
          0.01686  4.48681  5.20916  0.61958  0.77255  0.48576  0.95510
    245   4.39323  5.43863  5.23288  5.06091  2.14972  4.93149  3.72987  4.08874  4.80134  3.29948  4.62282  4.52857  5.21814  4.65300  4.71778  4.35032  4.59903  4.01379  1.88404  0.64532    478 Y - - -
          2.68618  4.42225  2.77519  2.73123  3.46354  2.40513  3.72494  3.29354  2.67741  2.69355  4.24690  2.90347  2.73739  3.18146  2.89801  2.37887  2.77519  2.98518  4.58477  3.61503
          0.01686  4.48681  5.20916  0.61958  0.77255  0.48576  0.95510
    246   1.77586  5.01767  3.16629  2.67705  4.48519  3.53415  3.84392  3.90937  2.49691  3.46424  4.27279  2.16711  4.00040  2.98513  1.77771  2.83398  3.07563  3.52576  5.63432  4.31980    479 a - - -
          2.68618  4.42225  2.77519  2.73123  3.46354  2.40513  3.72494  3.29354  2.67741  2.69355  4.24690  2.90347  2.73739  3.18146  2.89801  2.37887  2.77519  2.98518  4.58477  3.61503
          0.01686  4.48681  5.20916  0.61958  0.77255  0.48576  0.95510
    247   2.56936  4.50062  3.83150  3.62915  4.78077  1.03222  4.70156  4.18212  3.72398  3.89909  4.73411  3.71636  4.04558  3.99932  3.99654  2.75584  1.41594  3.58513  6.10331  4.93260    480 g - - -
          2.68618  4.42225  2.77519  2.73123  3.46354  2.40513  3.72494  3.29354  2.67741  2.69355  4.24690  2.90347  2.73739  3.18146  2.89801  2.37887  2.77519  2.98518  4.58477  3.61503
          0.01686  4.48681  5.20916  0.61958  0.77255  0.48576  0.95510
    248   3.10695  5.70366  1.50630  1.44683  5.01753  3.47055  3.95582  4.54128  2.91856  4.01424  4.82740  2.92782  4.05725  3.10383  3.50275  1.97118  3.38389  4.09217  6.16169  4.66004    481 e - - -
          2.68618  4.42225  2.77519  2.73123  3.46354  2.40513  3.72494  3.29354  2.67741  2.69355  4.24690  2.90347  2.73739  3.18146  2.89801  2.37887  2.77519  2.98518  4.58477  3.61503
          0.01686  4.48681  5.20916  0.61958  0.77255  0.48576  0.95510
    249   3.16374  4.94927  3.82171  3.25748  3.92302  3.95790  4.09266  3.20408  1.57283  1.21351  3.83949  3.64390  4.34595  3.32620  2.85611  3.32522  3.38231  3.08950  5.39392  4.17049    482 l - - -
          2.68618  4.42225  2.77519  2.73123  3.46354  2.40513  3.72494  3.29354  2.67741  2.69355  4.24690  2.90347  2.73739  3.18146  2.89801  2.37887  2.77519  2.98518  4.58477  3.61503
          0.01686  4.48681  5.20916  0.61958  0.77255  0.48576  0.95510
    250   2.75288  4.95411  3.16943  2.67600  4.45889  3.49605  3.85627  3.87871  1.66667  3.44710  4.25092  3.15596  3.97599  2.99886  2.94122  1.77867  2.12693  3.48609  5.63251  4.31348    483 k - - -
          2.68618  4.42225  2.77519  2.73123  3.46354  2.40513  3.72494  3.29354  2.67741  2.69355  4.24690  2.90347  2.73739  3.18146  2.89801  2.37887  2.77519  2.98518  4.58477  3.61503
          0.01686  4.48681  5.20916  0.61958  0.77255  0.48576  0.95510
    251   2.71976  4.61405  3.35542  2.91627  3.92555  3.54831  4.00763  1.87622  2.92727  2.98961  3.87892  1.92820  4.04304  3.26279  3.31168  2.04436  3.01456  2.95062  5.32846  4.05039    484 i - - -
          2.68618  4.42225  2.77519  2.73123  3.46354  2.40513  3.72494  3.29354  2.67741  2.69355  4.24690  2.90347  2.73739  3.18146  2.89801  2.37887  2.77519  2.98518  4.58477  3.61503
          0.01686  4.48681  5.20916  0.61958  0.77255  0.48576  0.95510
    252   2.87665  5.03783  1.71703  2.58005  4.31568  2.22707  3.93745  3.72095  2.84219  1.87682  4.22116  3.10666  4.03319  3.12160  3.32182  2.90630  3.15144  3.40422  5.62884  4.27444    485 d - - -
          2.68618  4.42225  2.77519  2.73123  3.46354  2.40513  3.72494  3.29354  2.67741  2.69355  4.24690  2.90347  2.73739  3.18146  2.89801  2.37887  2.77519  2.98518  4.58477  3.61503
          0.01686  4.48681  5.20916  0.61958  0.77255  0.48576  0.95510
    253   1.31425  4.41455  3.96214  3.70817  4.76435  3.19582  4.71311  4.17480  3.75333  3.88952  4.70273  3.71661  3.99062  4.01046  4.01944  0.96255  3.00322  3.53992  6.10967  4.93000    486 s - - -
          2.68618  4.42225  2.77519  2.73123  3.46354  2.40513  3.72494  3.29354  2.67741  2.69355  4.24690  2.90347  2.73739  3.18146  2.89801  2.37887  2.77519  2.98518  4.58477  3.61503
          0.01686  4.48681  5.20916  0.61958  0.77255  0.48576  0.95510
    254   1.74538  5.54035  1.81589  1.50056  4.86929  3.47241  3.91065  4.36128  2.82507  3.86323  4.66636  2.94434  4.02634  3.05263  3.37955  2.93841  3.28734  3.93218  6.02345  4.55860    487 e - - -
          2.68618  4.42225  2.77519  2.73123  3.46354  2.40513  3.72494  3.29354  2.67741  2.69355  4.24690  2.90347  2.73739  3.18146  2.89801  2.37887  2.77519  2.98518  4.58477  3.61503
          0.01686  4.48681  5.20916  0.61958  0.77255  0.48576  0.95510
    255   2.82641  5.10019  2.83503  1.62611  4.58011  2.21003  3.91371  4.02081  2.75433  3.59053  4.39726  3.06608  3.98907  3.06385  3.23272  2.83352  1.79777  3.61440  5.78695  4.41338    488 e - - -
          2.68618  4.42225  2.77519  2.73123  3.46354  2.40513  3.72494  3.29354  2.67741  2.69355  4.24690  2.90347  2.73739  3.18146  2.89801  2.37887  2.77519  2.98518  4.58477  3.61503
          0.01686  4.48681  5.20916  0.61958  0.77255  0.48576  0.95510
    256   2.66776  4.44414  3.74422  3.28324  3.83133  1.86205  4.20542  3.10546  3.22275  1.67320  3.79478  3.57712  4.08718  3.54284  3.53285  2.89308  2.01938  2.84891  5.29898  4.07390    489 l - - -
          2.68618  4.42225  2.77519  2.73123  3.46354  2.40513  3.72494  3.29354  2.67741  2.69355  4.24690  2.90347  2.73739  3.18146  2.89801  2.37887  2.77519  2.98518  4.58477  3.61503
          0.01686  4.48681  5.20916  0.61958  0.77255  0.48576  0.95510
    257   2.57706  4.41061  3.86704  3.40359  4.05905  3.40351  4.33131  3.25856  3.35357  3.10590  4.00355  3.61801  4.04217  3.65068  3.66660  1.60020  1.63124  1.92314  5.49605  4.27971    490 s - - -
          2.68618  4.42225  2.77519  2.73123  3.46354  2.40513  3.72494  3.29354  2.67741  2.69355  4.24690  2.90347  2.73739  3.18146  2.89801  2.37887  2.77519  2.98518  4.58477  3.61503
          0.01686  4.48681  5.20916  0.61958  0.77255  0.48576  0.95510
    258   2.92958  5.24233  3.17970  2.64407  4.62272  3.63712  3.76755  4.03654  1.57179  3.52981  4.33411  3.14322  4.03993  1.82868  2.64055  2.91390  2.18422  3.66375  5.65162  4.34765    491 k - - -
          2.68618  4.42225  2.77519  2.73123  3.46354  2.40513  3.72494  3.29354  2.67741  2.69355  4.24690  2.90347  2.73739  3.18146  2.89801  2.37887  2.77519  2.98518  4.58477  3.61503
          0.01686  4.48681  5.20916  0.61958  0.77255  0.48576  0.95510
    259   0.92992  4.43258  4.31644  3.94907  4.14495  3.53361  4.75838  2.79670  3.87195  2.99705  4.06147  3.97720  4.23009  4.14776  4.09428  2.98009  3.13486  1.69074  5.73997  4.54208    492 a - - -
          2.68618  4.42225  2.77519  2.73123  3.46354  2.40513  3.72494  3.29354  2.67741  2.69355  4.24690  2.90347  2.73739  3.18146  2.89801  2.37887  2.77519  2.98518  4.58477  3.61503
          0.01686  4.48681  5.20916  0.61958  0.77255  0.48576  0.95510
    260   2.77728  2.10220  3.40261  2.86865  4.19459  3.56339  3.92242  3.60021  2.60957  3.23302  4.08295  1.86904  4.03891  3.11291  2.05418  2.87281  3.06085  3.27572  5.46294  4.18811    493 n - - -
          2.68618  4.42225  2.77519  2.73123  3.46354  2.40513  3.72494  3.29354  2.67741  2.69355  4.24690  2.90347  2.73739  3.18146  2.89801  2.37887  2.77519  2.98518  4.58477  3.61503
          0.01776  4.43552  5.15787  0.61958  0.77255  0.48576  0.95510
    261   2.80399  5.10505  2.91217  2.51935  4.49047  3.48673  3.80251  3.93858  2.54414  3.48497  4.28665  2.12775  3.95815  1.80878  2.97618  2.80203  2.02126  3.55252  5.65945  4.29854    494 q - - -
          2.68618  4.42225  2.77519  2.73123  3.46354  2.40513  3.72494  3.29354  2.67741  2.69355  4.24690  2.90347  2.73739  3.18146  2.89801  2.37887  2.77519  2.98518  4.58477  3.61503
          0.01776  4.43552  5.15787  0.61958  0.77255  0.48576  0.95510
    262   2.72061  4.33673  3.96354  3.44515  3.38064  2.11733  4.11550  2.85182  3.32353  2.60098  3.54808  3.69145  4.15078  3.61675  3.56930  3.01535  3.00831  1.89268  2.03661  3.59452    495 v - - -
          2.68618  4.42225  2.77519  2.73123  3.46354  2.40513  3.72494  3.29354  2.67741  2.69355  4.24690  2.90347  2.73739  3.18146  2.89801  2.37887  2.77519  2.98518  4.58477  3.61503
          0.01776  4.43552  5.15787  0.61958  0.77255  0.48576  0.95510
    263   2.74689  4.99515  1.97172  2.55314  4.56680  3.39506  3.91866  4.01652  2.77917  3.58889  4.38767  3.06224  3.94757  3.06977  3.26749  1.66267  1.93231  3.58345  5.78281  4.40938    496 s - - -
          2.68618  4.42225  2.77519  2.73123  3.46354  2.40513  3.72494  3.29354  2.67741  2.69355  4.24690  2.90347  2.73739  3.18146  2.89801  2.37887  2.77519  2.98518  4.58477  3.61503
          0.01776  4.43552  5.15787  0.61958  0.77255  0.48576  0.95510
    264   3.01115  4.87929  3.47540  3.01642  3.03063  3.80708  2.22984  3.49816  2.94519  3.06826  4.01813  3.42796  2.14549  3.30823  3.30251  3.10039  3.25085  3.25227  4.59794  1.70105    497 y - - -
          2.68618  4.42225  2.77519  2.73123  3.46354  2.40513  3.72494  3.29354  2.67741  2.69355  4.24690  2.90347  2.73739  3.18146  2.89801  2.37887  2.77519  2.98518  4.58477  3.61503
          0.01776  4.43552  5.15787  0.61958  0.77255  0.48576  0.95510
    265   1.50735  4.60691  3.34212  2.95270  4.39823  3.32221  4.12875  3.78520  3.00836  3.45227  4.27729  2.04123  3.94922  3.33119  3.41085  2.70659  1.80933  3.34937  5.70284  4.42424    498 a - - -
          2.68618  4.42225  2.77519  2.73123  3.46354  2.40513  3.72494  3.29354  2.67741  2.69355  4.24690  2.90347  2.73739  3.18146  2.89801  2.37887  2.77519  2.98518  4.58477  3.61503
          0.01776  4.43552  5.15787  0.61958  0.77255  0.48576  0.95510
    266   3.00440  4.52113  4.21502  3.63901  1.96394  4.04323  4.17502  2.72958  3.39378  1.41834  3.33346  3.90835  4.38311  3.72783  2.22783  3.34038  3.23192  2.66722  4.80782  3.44861    499 l - - -
          2.68618  4.42225  2.77519  2.73123  3.46354  2.40513  3.72494  3.29354  2.67741  2.69355  4.24690  2.90347  2.73739  3.18146  2.89801  2.37887  2.77519  2.98518  4.58477  3.61503
          0.01776  4.43552  5.15787  0.61958  0.77255  0.48576  0.95510
    267   1.40239  4.35585  3.94139  3.53505  4.16047  1.80807  4.44286  3.33851  3.50697  3.20964  4.10470  3.66093  4.00730  3.77932  3.79286  2.73430  2.95693  1.85313  5.59920  4.39967    500 a - - -
          2.68618  4.42225  2.77519  2.73123  3.46354  2.40513  3.72494  3.29354  2.67741  2.69355  4.24690  2.90347  2.73739  3.18146  2.89801  2.37887  2.77519  2.98518  4.58477  3.61503
          0.01776  4.43552  5.15787  0.61958  0.77255  0.48576  0.95510
    268   2.55107  4.37996  3.85068  3.41507  4.05382  1.87708  4.34139  3.22868  3.37591  3.09569  3.99886  3.61250  4.02172  3.66860  3.67958  2.77149  1.58407  1.87536  5.49591  4.28419    501 t - - -
          2.68618  4.42225  2.77519  2.73123  3.46354  2.40513  3.72494  3.29354  2.67741  2.69355  4.24690  2.90347  2.73739  3.18146  2.89801  2.37887  2.77519  2.98518  4.58477  3.61503
          0.01776  4.43552  5.15787  0.61958  0.77255  0.48576  0.95510
    269   2.88556  5.35968  1.85341  2.39614  4.70207  3.47406  3.79640  4.18316  1.65759  3.67567  4.45776  2.95338  2.37284  2.92201  3.07216  2.83149  3.13533  3.76193  5.81704  4.40092    502 k - - -
          2.68618  4.42225  2.77519  2.73123  3.46354  2.40513  3.72494  3.29354  2.67741  2.69355  4.24690  2.90347  2.73739  3.18146  2.89801  2.37887  2.77519  2.98518  4.58477  3.61503
          0.01776  4.43552  5.15787  0.61958  0.77255  0.48576  0.95510
    270   2.65917  4.43727  3.65871  3.21478  3.82708  2.02116  4.16869  1.71382  3.18865  2.86645  3.79149  3.53109  2.27648  3.49992  3.51177  2.88131  2.99522  2.79483  5.28288  4.05299    503 i - - -
          2.68618  4.42225  2.77519  2.73123  3.46354  2.40513  3.72494  3.29354  2.67741  2.69355  4.24690  2.90347  2.73739  3.18146  2.89801  2.37887  2.77519  2.98518  4.58477  3.61503
          0.01776  4.43552  5.15787  0.61958  0.77255  0.48576  0.95510
    271   3.22313  5.76774  1.59798  2.35942  5.10119  3.45370  4.06639  4.69605  3.13321  4.18497  5.05374  1.03984  4.10748  3.24527  3.74804  3.10666  3.53753  4.23855  6.29372  4.76813    504 n - - -
          2.68618  4.42225  2.77519  2.73123  3.46354  2.40513  3.72494  3.29354  2.67741  2.69355  4.24690  2.90347  2.73739  3.18146  2.89801  2.37887  2.77519  2.98518  4.58477  3.61503
          0.01776  4.43552  5.15787  0.61958  0.77255  0.48576  0.95510
    272   2.72072  4.88764  3.06412  2.66373  4.43063  2.19416  3.90552  3.86020  2.68120  3.44715  4.26066  3.14140  3.95804  1.77308  3.10018  2.77164  1.94187  3.46131  5.65349  4.32718    505 q - - -
          2.68618  4.42225  2.77519  2.73123  3.46354  2.40513  3.72494  3.29354  2.67741  2.69355  4.24690  2.90347  2.73739  3.18146  2.89801  2.37887  2.77519  2.98518  4.58477  3.61503
          0.01776  4.43552  5.15787  0.61958  0.77255  0.48576  0.95510
    273   1.50197  4.39016  3.84933  3.45951  4.49537  3.20515  4.46341  3.88128  3.44974  3.58450  4.40672  3.58639  3.94152  3.73353  3.76812  1.68647  1.46991  3.35648  5.84637  4.64329    506 t - - -
          2.68618  4.42225  2.77519  2.73123  3.46354  2.40513  3.72494  3.29354  2.67741  2.69355  4.24690  2.90347  2.73739  3.18146  2.89801  2.37887  2.77519  2.98518  4.58477  3.61503
          0.01776  4.43552  5.15787  0.61958  0.77255  0.48576  0.95510
    274   2.72027  4.74472  3.21129  2.76346  4.11412  2.12290  3.91631  3.46791  2.73085  3.14600  4.01077  3.22167  3.99084  1.83154  3.12579  2.81679  3.00973  2.14631  5.43949  4.14523    507 q - - -
          2.68618  4.42225  2.77519  2.73123  3.46354  2.40513  3.72494  3.29354  2.67741  2.69355  4.24690  2.90347  2.73739  3.18146  2.89801  2.37887  2.77519  2.98518  4.58477  3.61503
          0.01776  4.43552  5.15787  0.61958  0.77255  0.48576  0.95510
    275   2.73666  4.93493  3.14874  2.65490  4.42864  3.48019  3.83210  3.84586  1.64357  3.41636  4.22227  3.13527  3.95714  2.97552  2.91112  1.89893  2.10740  3.45793  5.60355  4.28617    508 k - - -
          2.68618  4.42225  2.77519  2.73123  3.46354  2.40513  3.72494  3.29354  2.67741  2.69355  4.24690  2.90347  2.73739  3.18146  2.89801  2.37887  2.77519  2.98518  4.58477  3.61503
          0.01776  4.43552  5.15787  0.61958  0.77255  0.48576  0.95510
    276   2.75052  4.72526  3.26330  2.77397  2.38244  3.57711  3.84666  3.36111  2.74497  2.99225  3.87948  3.23606  4.01379  1.89149  3.14633  1.96883  3.00800  3.08702  5.14537  3.75364    509 q - - -
          2.68618  4.42225  2.77519  2.73123  3.46354  2.40513  3.72494  3.29354  2.67741  2.69355  4.24690  2.90347  2.73739  3.18146  2.89801  2.37887  2.77519  2.98518  4.58477  3.61503
          0.01776  4.43552  5.15787  0.61958  0.77255  0.48576  0.95510
    277   2.95782  5.08562  3.00209  2.79257  4.71409  1.28147  4.12139  4.23784  2.89192  3.78780  4.64284  3.26747  4.10978  1.55416  3.26342  2.99925  3.30595  3.80313  5.88966  4.58160    510 g - - -
          2.68618  4.42225  2.77519  2.73123  3.46354  2.40513  3.72494  3.29354  2.67741  2.69355  4.24690  2.90347  2.73739  3.18146  2.89801  2.37887  2.77519  2.98518  4.58477  3.61503
          0.01776  4.43552  5.15787  0.61958  0.77255  0.48576  0.95510
    278   2.75332  4.66778  3.41811  2.87329  2.36889  3.60634  3.86693  3.29873  2.70926  2.94782  3.83624  3.30574  4.03562  3.13257  1.86652  1.96975  3.00975  3.03233  5.13170  3.77735    511 r - - -
          2.68618  4.42225  2.77519  2.73123  3.46354  2.40513  3.72494  3.29354  2.67741  2.69355  4.24690  2.90347  2.73739  3.18146  2.89801  2.37887  2.77519  2.98518  4.58477  3.61503
          0.01776  4.43552  5.15787  0.61958  0.77255  0.48576  0.95510
    279   1.33167  4.38917  3.85552  3.46692  4.51367  3.20023  4.47162  3.90362  3.45793  3.60394  4.42330  3.58876  3.93969  3.74042  3.77614  1.56451  1.78675  3.36939  5.86169  4.65956    512 a - - -
          2.68618  4.42225  2.77519  2.73123  3.46354  2.40513  3.72494  3.29354  2.67741  2.69355  4.24690  2.90347  2.73739  3.18146  2.89801  2.37887  2.77519  2.98518  4.58477  3.61503
          0.01776  4.43552  5.15787  0.61958  0.77255  0.48576  0.95510
    280   1.52276  4.43555  3.85483  3.69960  4.83626  0.87325  4.76514  4.24831  3.84708  3.97017  4.79428  3.72107  4.00088  4.08089  4.09674  2.69855  3.04293  3.59415  6.15707  5.00923    513 g - - -
          2.68618  4.42225  2.77519  2.73123  3.46354  2.40513  3.72494  3.29354  2.67741  2.69355  4.24690  2.90347  2.73739  3.18146  2.89801  2.37887  2.77519  2.98518  4.58477  3.61503
          0.01776  4.43552  5.15787  0.61958  0.77255  0.48576  0.95510
    281   2.69847  4.87178  3.09984  2.65510  4.39009  3.43523  3.87460  3.81995  2.64219  3.40642  4.21592  3.13324  3.94302  1.80235  3.06373  1.87034  2.08212  3.42610  5.61353  4.28594    514 q - - -
          2.68618  4.42225  2.77519  2.73123  3.46354  2.40513  3.72494  3.29354  2.67741  2.69355  4.24690  2.90347  2.73739  3.18146  2.89801  2.37887  2.77519  2.98518  4.58477  3.61503
          0.01776  4.43552  5.15787  0.61958  0.77255  0.48576  0.95510
    282   2.74197  4.52021  3.79206  3.38475  3.76366  3.56709  4.28368  3.10080  3.29071  1.53953  3.82427  3.65678  4.15077  3.64366  3.57667  1.32641  3.10554  2.88793  5.31273  4.02239    515 s - - -
          2.68618  4.42225  2.77519  2.73123  3.46354  2.40513  3.72494  3.29354  2.67741  2.69355  4.24690  2.90347  2.73739  3.18146  2.89801  2.37887  2.77519  2.98518  4.58477  3.61503
          0.01776  4.43552  5.15787  0.61958  0.77255  0.48576  0.95510
    283   2.62941  4.73505  3.15747  2.79955  4.51193  3.33574  4.05137  3.95437  2.90079  3.56058  4.36487  1.70991  3.94308  3.22610  3.33065  1.74225  1.96438  3.48886  5.76513  4.44970    516 n - - -
          2.68618  4.42225  2.77519  2.73123  3.46354  2.40513  3.72494  3.29354  2.67741  2.69355  4.24690  2.90347  2.73739  3.18146  2.89801  2.37887  2.77519  2.98518  4.58477  3.61503
          0.01776  4.43552  5.15787  0.61958  0.77255  0.48576  0.95510
    284   3.51195  5.19457  4.29556  4.27974  5.34233  0.22326  5.32595  5.11702  4.53389  4.68138  5.68688  4.46287  4.59758  4.81438  4.67275  3.70497  4.03402  4.53613  6.25186  5.47533    517 G - - -
          2.68618  4.42225  2.77519  2.73123  3.46354  2.40513  3.72494  3.29354  2.67741  2.69355  4.24690  2.90347  2.73739  3.18146  2.89801  2.37887  2.77519  2.98518  4.58477  3.61503
          0.01776  4.43552  5.15787  0.61958  0.77255  0.48576  0.95510
    285   3.00689  5.50304  1.49533  2.36006  4.90059  3.43107  3.93159  4.41757  2.87510  3.91207  4.72100  1.93709  4.01459  3.08100  3.43787  1.81722  3.29708  3.96659  6.06364  4.58992    518 d - - -
          2.68618  4.42225  2.77519  2.73123  3.46354  2.40513  3.72494  3.29354  2.67741  2.69355  4.24690  2.90347  2.73739  3.18146  2.89801  2.37887  2.77519  2.98518  4.58477  3.61503
          0.01776  4.43552  5.15787  0.61958  0.77255  0.48576  0.95510
    286   2.89870  5.37173  1.89925  2.37791  4.71996  3.45171  3.82856  4.21346  2.67481  3.71362  4.50130  2.93979  3.96596  1.75928  3.19092  1.88811  3.16062  3.78733  5.86491  4.43054    519 q - - -
          2.68618  4.42225  2.77519  2.73123  3.46354  2.40513  3.72494  3.29354  2.67741  2.69355  4.24690  2.90347  2.73739  3.18146  2.89801  2.37887  2.77519  2.98518  4.58477  3.61503
          0.01776  4.43552  5.15787  0.61958  0.77255  0.48576  0.95510
    287   2.93086  4.60016  4.09789  3.73989  1.11311  3.74748  4.11023  3.27836  3.69863  2.88278  3.94714  3.86683  4.32118  3.92714  3.91909  1.75392  3.29422  3.06134  4.60411  3.01215    520 f - - -
          2.68618  4.42225  2.77519  2.73123  3.46354  2.40513  3.72494  3.29354  2.67741  2.69355  4.24690  2.90347  2.73739  3.18146  2.89801  2.37887  2.77519  2.98518  4.58477  3.61503
          0.01776  4.43552  5.15787  0.61958  0.77255  0.48576  0.95510
    288   2.57574  4.42511  3.71115  3.30404  4.06845  1.88267  4.28765  3.32312  3.29883  3.12621  4.01980  3.55263  2.15259  3.59767  3.62114  2.77968  2.97752  1.59525  5.49216  4.26956    521 v - - -
          2.68618  4.42225  2.77519  2.73123  3.46354  2.40513  3.72494  3.29354  2.67741  2.69355  4.24690  2.90347  2.73739  3.18146  2.89801  2.37887  2.77519  2.98518  4.58477  3.61503
          0.01776  4.43552  5.15787  0.61958  0.77255  0.48576  0.95510
    289   2.56413  4.45074  3.66580  3.26933  4.16870  1.85476  4.29119  3.46251  3.27401  3.23160  4.11192  3.52466  1.74214  3.57823  3.60836  2.75276  2.97805  1.92485  5.56975  4.34134    522 p - - -
          2.68618  4.42225  2.77519  2.73123  3.46354  2.40513  3.72494  3.29354  2.67741  2.69355  4.24690  2.90347  2.73739  3.18146  2.89801  2.37887  2.77519  2.98518  4.58477  3.61503
          0.01776  4.43552  5.15787  0.61958  0.77255  0.48576  0.95510
    290   2.73077  4.79874  2.08972  2.67545  4.18799  3.46998  3.93293  3.48211  2.82410  3.22029  4.07871  3.16089  3.98201  3.12556  3.27682  1.88935  3.02707  1.83361  5.52160  4.20125    523 v - - -
          2.68618  4.42225  2.77519  2.73123  3.46354  2.40513  3.72494  3.29354  2.67741  2.69355  4.24690  2.90347  2.73739  3.18146  2.89801  2.37887  2.77519  2.98518  4.58477  3.61503
          0.01776  4.43552  5.15787  0.61958  0.77255  0.48576  0.95510
    291   2.90843  4.72241  3.63312  3.26950  3.14218  3.66848  3.98950  3.53219  3.24987  3.13993  4.11055  3.57923  4.21728  3.57296  3.56620  1.30841  3.24598  3.25340  4.72107  1.60213    524 s - - -
          2.68618  4.42225  2.77519  2.73123  3.46354  2.40513  3.72494  3.29354  2.67741  2.69355  4.24690  2.90347  2.73739  3.18146  2.89801  2.37887  2.77519  2.98518  4.58477  3.61503
          0.01776  4.43552  5.15787  0.61958  0.77255  0.48576  0.95510
    292   2.58363  4.43401  3.63965  3.20516  3.98625  1.74567  4.19759  2.05485  3.19377  3.05635  3.94383  3.49520  4.00735  3.49979  3.53085  1.76505  2.96061  2.97104  5.40810  4.17182    525 g - - -
          2.68618  4.42225  2.77519  2.73123  3.46354  2.40513  3.72494  3.29354  2.67741  2.69355  4.24690  2.90347  2.73739  3.18146  2.89801  2.37887  2.77519  2.98518  4.58477  3.61503
          0.01776  4.43552  5.15787  0.61958  0.77255  0.48576  0.95510
    293   2.46725  4.43694  3.70021  3.35727  4.61399  1.86067  4.44196  4.04959  3.40438  3.70871  4.51116  3.53264  3.93691  3.68777  3.74520  1.56287  1.46653  3.47024  5.93103  4.71314    526 t - - -
          2.68618  4.42225  2.77519  2.73123  3.46354  2.40513  3.72494  3.29354  2.67741  2.69355  4.24690  2.90347  2.73739  3.18146  2.89801  2.37887  2.77519  2.98518  4.58477  3.61503
          0.01776  4.43552  5.15787  0.61958  0.77255  0.48576  0.95510
    294   1.60290  2.18390  3.71355  3.28309  4.20924  3.30581  4.28920  3.55710  3.25872  3.29110  4.14789  1.68080  3.97105  3.56697  3.59453  2.70674  2.94644  3.15928  5.59413  4.36447    527 a - - -
          2.68618  4.42225  2.77519  2.73123  3.46354  2.40513  3.72494  3.29354  2.67741  2.69355  4.24690  2.90347  2.73739  3.18146  2.89801  2.37887  2.77519  2.98518  4.58477  3.61503
          0.01776  4.43552  5.15787  0.61958  0.77255  0.48576  0.95510
    295   1.65154  4.39414  3.85131  3.40287  4.01594  3.40977  4.33138  3.12408  3.35937  3.02550  3.95442  3.61952  1.78779  3.65603  3.66788  2.80340  2.97769  1.86171  5.47597  4.26097    528 a - - -
          2.68618  4.42225  2.77519  2.73123  3.46354  2.40513  3.72494  3.29354  2.67741  2.69355  4.24690  2.90347  2.73739  3.18146  2.89801  2.37887  2.77519  2.98518  4.58477  3.61503
          0.01776  4.43552  5.15787  0.61958  0.77255  0.48576  0.95510
    296   1.82648  4.35955  3.90836  3.45406  3.81191  1.98842  4.30821  1.63225  3.40634  2.82029  3.76916  3.67867  4.10437  3.68979  3.68807  2.90203  2.99605  2.62363  5.30787  4.09729    529 i - - -
          2.68618  4.42225  2.77519  2.73123  3.46354  2.40513  3.72494  3.29354  2.67741  2.69355  4.24690  2.90347  2.73739  3.18146  2.89801  2.37887  2.77519  2.98518  4.58477  3.61503
          0.01776  4.43552  5.15787  0.61958  0.77255  0.48576  0.95510
    297   2.71642  4.62934  3.36854  2.92011  3.67913  3.52839  3.94599  3.38299  2.91859  3.04000  3.92331  3.33114  2.34019  3.25310  3.30102  1.88293  3.01835  3.08892  5.13136  1.92265    530 s - - -
          2.68618  4.42225  2.77519  2.73123  3.46354  2.40513  3.72494  3.29354  2.67741  2.69355  4.24690  2.90347  2.73739  3.18146  2.89801  2.37887  2.77519  2.98518  4.58477  3.61503
          0.20947  4.43552  1.73083  0.61958  0.77255  0.48576  0.95510
    298   2.76998  4.50805  3.70992  3.35119  3.72735  1.70788  4.26655  3.02851  3.28178  1.32464  3.77565  3.64262  4.13061  3.63807  3.55545  3.00226  3.12403  2.83611  5.26630  4.01244    531 l - - -
          2.68618  4.42225  2.77519  2.73123  3.46354  2.40513  3.72494  3.29354  2.67741  2.69355  4.24690  2.90347  2.73739  3.18146  2.89801  2.37887  2.77519  2.98518  4.58477  3.61503
          0.02147  4.24753  4.96987  0.61958  0.77255  0.72856  0.65894
    299   1.71645  4.86822  3.18051  2.73976  4.40316  3.46306  3.84805  3.73871  1.43382  3.36480  4.22325  3.18192  3.97195  3.01135  2.75308  2.83208  3.06563  3.38417  5.56637  4.29612    532 k - - -
          2.68618  4.42225  2.77519  2.73123  3.46354  2.40513  3.72494  3.29354  2.67741  2.69355  4.24690  2.90347  2.73739  3.18146  2.89801  2.37887  2.77519  2.98518  4.58477  3.61503
          0.02147  4.24753  4.96987  0.61958  0.77255  0.72856  0.65894
    300   2.80471  5.02852  2.72055  1.45318  4.45130  3.39450  3.85471  3.80797  2.68291  3.44870  4.30430  2.99918  3.93687  3.01991  3.12910  2.81566  1.82667  3.45186  5.68546  4.32655    533 e - - -
          2.68618  4.42225  2.77519  2.73123  3.46354  2.40513  3.72494  3.29354  2.67741  2.69355  4.24690  2.90347  2.73739  3.18146  2.89801  2.37887  2.77519  2.98518  4.58477  3.61503
          0.02147  4.24753  4.96987  0.61958  0.77255  0.72856  0.65894
    301   1.29866  4.30837  3.64327  3.43613  4.58695  1.27665  4.51421  3.97628  3.55336  3.70146  4.53444  3.52493  3.85576  3.81060  3.83449  2.56165  2.89131  3.38333  5.91835  4.74240    534 g - - -
          2.68618  4.42225  2.77519  2.73123  3.46354  2.40513  3.72494  3.29354  2.67741  2.69355  4.24690  2.90347  2.73739  3.18146  2.89801  2.37887  2.77519  2.98518  4.58477  3.61503
          0.02147  4.24753  4.96987  0.61958  0.77255  0.72856  0.65894
    302   2.44966  4.42936  3.37599  3.11245  4.48043  3.14115  4.27498  3.95239  3.20599  3.60568  4.43691  3.36883  1.70869  3.52001  3.54937  1.26873  2.91825  3.40964  5.79223  4.53927    535 s - - -
          2.68618  4.42225  2.77519  2.73123  3.46354  2.40513  3.72494  3.29354  2.67741  2.69355  4.24690  2.90347  2.73739  3.18146  2.89801  2.37887  2.77519  2.98518  4.58477  3.61503
          0.02147  4.24753  4.96987  0.61958  0.77255  0.72856  0.65894
    303   2.62970  4.56873  3.42101  3.24252  4.68253  1.19691  4.44822  4.18779  3.43169  3.82303  4.67357  3.51045  1.50465  3.72201  3.75785  2.78373  3.10936  3.62474  5.90008  4.74913    536 g - - -
          2.68618  4.42225  2.77519  2.73123  3.46354  2.40513  3.72494  3.29354  2.67741  2.69355  4.24690  2.90347  2.73739  3.18146  2.89801  2.37887  2.77519  2.98518  4.58477  3.61503
          0.02147  4.24753  4.96987  0.61958  0.77255  0.72856  0.65894
    304   1.67127  4.44258  4.04861  3.60469  3.53979  3.72961  4.40691  2.55450  3.47974  1.30668  3.46351  3.84468  4.25198  3.79836  3.72434  3.12262  3.13816  2.43795  5.24837  4.03866    537 l - - -
          2.68618  4.42225  2.77519  2.73123  3.46354  2.40513  3.72494  3.29354  2.67741  2.69355  4.24690  2.90347  2.73739  3.18146  2.89801  2.37887  2.77519  2.98518  4.58477  3.61503
          0.02147  4.24753  4.96987  0.61958  0.77255  0.72856  0.65894
    305   2.92201  5.07358  3.13542  2.71697  4.55055  3.54471  3.83142  3.96918  1.34411  3.50073  4.35419  3.18267  1.91764  2.98507  2.66197  2.94307  3.18249  3.60710  5.61525  4.35679    538 k - - -
          2.68618  4.42225  2.77519  2.73123  3.46354  2.40513  3.72494  3.29354  2.67741  2.69355  4.24690  2.90347  2.73739  3.18146  2.89801  2.37887  2.77519  2.98518  4.58477  3.61503
          0.02147  4.24753  4.96987  0.61958  0.77255  0.72856  0.65894
    306   1.33434  4.27800  3.68263  3.40305  4.49451  3.06159  4.44189  3.87932  3.44715  3.60370  4.43346  3.49465  3.83089  3.72547  3.73979  1.21769  2.84409  3.31082  5.84613  4.64321    539 s - - -
          2.68618  4.42225  2.77519  2.73123  3.46354  2.40513  3.72494  3.29354  2.67741  2.69355  4.24690  2.90347  2.73739  3.18146  2.89801  2.37887  2.77519  2.98518  4.58477  3.61503
          0.02147  4.24753  4.96987  0.61958  0.77255  0.72856  0.65894
    307   3.11865  4.57667  4.63416  4.32460  3.85748  4.10081  5.07264  2.11188  4.19957  2.48814  3.77943  4.45078  4.65204  4.53943  4.37436  3.64077  3.47816  0.65381  5.69997  4.44902    540 V - - -
          2.68618  4.42225  2.77519  2.73123  3.46354  2.40513  3.72494  3.29354  2.67741  2.69355  4.24690  2.90347  2.73739  3.18146  2.89801  2.37887  2.77519  2.98518  4.58477  3.61503
          0.02147  4.24753  4.96987  0.61958  0.77255  0.72856  0.65894
    308   2.83661  5.14011  2.58785  1.39602  4.60353  3.35520  3.86421  4.07058  2.73190  3.63290  4.46331  2.94265  3.92899  3.02622  3.20938  1.70780  3.14127  3.65897  5.80510  4.40635    541 e - - -
          2.68618  4.42225  2.77519  2.73123  3.46354  2.40513  3.72494  3.29354  2.67741  2.69355  4.24690  2.90347  2.73739  3.18146  2.89801  2.37887  2.77519  2.98518  4.58477  3.61503
          0.02147  4.24753  4.96987  0.61958  0.77255  0.72856  0.65894
    309   2.67258  4.35259  3.86230  3.43041  3.66392  3.57862  4.27875  1.46384  3.34369  2.61077  3.65438  3.68006  4.13090  3.66852  3.61430  1.75718  3.01525  2.38727  5.23087  3.97866    542 i - - -
          2.68618  4.42225  2.77519  2.73123  3.46354  2.40513  3.72494  3.29354  2.67741  2.69355  4.24690  2.90347  2.73739  3.18146  2.89801  2.37887  2.77519  2.98518  4.58477  3.61503
          0.02147  4.24753  4.96987  0.61958  0.77255  0.72856  0.65894
    310   2.41888  4.35595  3.55680  3.31335  4.49756  1.32370  4.40925  3.87526  3.39118  3.59731  4.44368  3.47708  3.87279  3.68821  3.69299  2.59722  1.48710  3.34143  5.82866  4.62962    543 g - - -
          2.68618  4.42225  2.77519  2.73123  3.46354  2.40513  3.72494  3.29354  2.67741  2.69355  4.24690  2.90347  2.73739  3.18146  2.89801  2.37887  2.77519  2.98518  4.58477  3.61503
          0.02147  4.24753  4.96987  0.61958  0.77255  0.72856  0.65894
    311   3.32913  4.73452  4.45344  4.00648  2.51171  4.26609  3.92363  2.88221  3.79815  1.39370  3.53820  4.09364  4.60029  4.01040  3.94581  3.62069  3.56272  2.84959  4.20869  1.33589    544 y - - -
          2.68618  4.42225  2.77519  2.73123  3.46354  2.40513  3.72494  3.29354  2.67741  2.69355  4.24690  2.90347  2.73739  3.18146  2.89801  2.37887  2.77519  2.98518  4.58477  3.61503
          0.02147  4.24753  4.96987  0.61958  0.77255  0.72856  0.65894
    312   2.79960  4.66346  3.37849  2.93445  3.83465  3.61126  3.97717  2.97377  2.75398  2.75551  3.79185  3.35928  4.07887  1.70129  3.07604  2.95765  3.07545  1.75618  5.29852  4.01157    545 q - - -
          2.68618  4.42225  2.77519  2.73123  3.46354  2.40513  3.72494  3.29354  2.67741  2.69355  4.24690  2.90347  2.73739  3.18146  2.89801  2.37887  2.77519  2.98518  4.58477  3.61503
          0.02147  4.24753  4.96987  0.61958  0.77255  0.72856  0.65894
    313   2.82812  4.44960  3.94606  3.51416  3.62777  3.75745  4.36255  1.39008  3.40827  2.43881  3.58106  3.79895  1.94960  3.74856  3.67213  3.15259  3.14230  2.32691  5.26355  4.03060    546 i - - -
          2.68618  4.42225  2.77519  2.73123  3.46354  2.40513  3.72494  3.29354  2.67741  2.69355  4.24690  2.90347  2.73739  3.18146  2.89801  2.37887  2.77519  2.98518  4.58477  3.61503
          0.02147  4.24753  4.96987  0.61958  0.77255  0.72856  0.65894
    314   2.97748  5.36119  2.73927  1.44761  4.72628  3.50095  3.76119  4.16190  1.57117  3.64273  4.46899  2.98661  3.98750  2.89718  2.73789  2.92203  3.20999  3.77740  5.74811  4.40726    547 e - - -
          2.68618  4.42225  2.77519  2.73123  3.46354  2.40513  3.72494  3.29354  2.67741  2.69355  4.24690  2.90347  2.73739  3.18146  2.89801  2.37887  2.77519  2.98518  4.58477  3.61503
          0.02147  4.24753  4.96987  0.61958  0.77255  0.72856  0.65894
    315   1.19765  4.36243  3.57549  3.29009  4.40942  3.14532  4.36635  3.74952  3.33455  3.48074  4.35256  3.47195  1.68188  3.64131  3.64448  2.60954  2.90849  3.26681  5.76191  4.55315    548 a - - -
          2.68618  4.42225  2.77519  2.73123  3.46354  2.40513  3.72494  3.29354  2.67741  2.69355  4.24690  2.90347  2.73739  3.18146  2.89801  2.37887  2.77519  2.98518  4.58477  3.61503
          0.02147  4.24753  4.96987  0.61958  0.77255  0.72856  0.65894
    316   2.45408  4.43037  3.37449  3.12098  4.48069  3.14239  4.28454  3.95395  3.21838  3.60954  4.44396  3.37471  1.46995  3.53320  3.55770  1.44703  2.92449  3.41212  5.79483  4.54265    549 s - - -
          2.68618  4.42225  2.77519  2.73123  3.46354  2.40513  3.72494  3.29354  2.67741  2.69355  4.24690  2.90347  2.73739  3.18146  2.89801  2.37887  2.77519  2.98518  4.58477  3.61503
          0.02147  4.24753  4.96987  0.61958  0.77255  0.72856  0.65894
    317   3.24865  5.20785  3.21910  2.99826  4.42566  3.66096  4.15319  4.13431  2.79620  3.59613  4.63096  3.45473  4.23083  0.68950  3.06504  3.28865  3.55363  3.84513  5.63577  4.36432    550 Q - - -
          2.68618  4.42225  2.77519  2.73123  3.46354  2.40513  3.72494  3.29354  2.67741  2.69355  4.24690  2.90347  2.73739  3.18146  2.89801  2.37887  2.77519  2.98518  4.58477  3.61503
          0.02147  4.24753  4.96987  0.61958  0.77255  0.72856  0.65894
    318   2.45408  4.43037  3.37449  3.12098  4.48069  3.14239  4.28454  3.95395  3.21838  3.60954  4.44396  3.37471  1.46995  3.53320  3.55770  1.44703  2.92449  3.41212  5.79483  4.54265    551 s - - -
          2.68618  4.42225  2.77519  2.73123  3.46354  2.40513  3.72494  3.29354  2.67741  2.69355  4.24690  2.90347  2.73739  3.18146  2.89801  2.37887  2.77519  2.98518  4.58477  3.61503
          0.02147  4.24753  4.96987  0.61958  0.77255  0.72856  0.65894
    319   2.83661  5.14011  2.58785  1.39602  4.60353  3.35520  3.86421  4.07058  2.73190  3.63290  4.46331  2.94265  3.92899  3.02622  3.20938  1.70780  3.14127  3.65897  5.80510  4.40635    552 e - - -
          2.68618  4.42225  2.77519  2.73123  3.46354  2.40513  3.72494  3.29354  2.67741  2.69355  4.24690  2.90347  2.73739  3.18146  2.89801  2.37887  2.77519  2.98518  4.58477  3.61503
          0.02147  4.24753  4.96987  0.61958  0.77255  0.72856  0.65894
    320   1.65533  4.49309  3.66028  3.25615  3.15300  3.58904  3.96855  3.09728  3.19397  2.79384  3.78749  3.54455  4.11552  3.51647  3.48397  2.96729  3.08306  2.86531  4.72362  1.58204    553 y - - -
          2.68618  4.42225  2.77519  2.73123  3.46354  2.40513  3.72494  3.29354  2.67741  2.69355  4.24690  2.90347  2.73739  3.18146  2.89801  2.37887  2.77519  2.98518  4.58477  3.61503
          0.02147  4.24753  4.96987  0.61958  0.77255  0.72856  0.65894
    321   2.44966  4.42936  3.37599  3.11245  4.48043  3.14115  4.27498  3.95239  3.20599  3.60568  4.43691  3.36883  1.70869  3.52001  3.54937  1.26873  2.91825  3.40964  5.79223  4.53927    554 s - - -
          2.68618  4.42225  2.77519  2.73123  3.46354  2.40513  3.72494  3.29354  2.67741  2.69355  4.24690  2.90347  2.73739  3.18146  2.89801  2.37887  2.77519  2.98518  4.58477  3.61503
          0.02147  4.24753  4.96987  0.61958  0.77255  0.72856  0.65894
    322   2.76998  4.50805  3.70992  3.35119  3.72735  1.70788  4.26655  3.02851  3.28178  1.32464  3.77565  3.64262  4.13061  3.63807  3.55545  3.00226  3.12403  2.83611  5.26630  4.01244    555 l - - -
          2.68618  4.42225  2.77519  2.73123  3.46354  2.40513  3.72494  3.29354  2.67741  2.69355  4.24690  2.90347  2.73739  3.18146  2.89801  2.37887  2.77519  2.98518  4.58477  3.61503
          0.02147  4.24753  4.96987  0.61958  0.77255  0.72856  0.65894
    323   2.68119  4.34710  4.09488  3.66169  3.82293  3.59937  4.49746  2.41991  3.55874  2.64126  3.73178  3.83651  4.19528  3.87528  3.81295  3.00847  1.53228  1.42920  5.44561  4.22901    556 v - - -
          2.68618  4.42225  2.77519  2.73123  3.46354  2.40513  3.72494  3.29354  2.67741  2.69355  4.24690  2.90347  2.73739  3.18146  2.89801  2.37887  2.77519  2.98518  4.58477  3.61503
          0.02147  4.24753  4.96987  0.61958  0.77255  0.72856  0.65894
    324   3.13045  4.50669  4.72675  4.23434  1.75344  4.27783  4.50191  2.22115  4.10545  2.04482  3.33054  4.34726  4.62935  4.26837  4.23309  3.64622  3.39264  1.26212  4.87063  3.44219    557 v - - -
          2.68618  4.42225  2.77519  2.73123  3.46354  2.40513  3.72494  3.29354  2.67741  2.69355  4.24690  2.90347  2.73739  3.18146  2.89801  2.37887  2.77519  2.98518  4.58477  3.61503
          0.02147  4.24753  4.96987  0.61958  0.77255  0.72856  0.65894
    325   2.50435  4.31254  3.79673  3.41097  3.94666  3.31630  4.32773  2.97412  3.35965  2.96047  3.93034  3.58761  3.98104  3.67173  3.64175  1.40661  2.92549  1.57302  5.44083  4.19911    558 s - - -
          2.68618  4.42225  2.77519  2.73123  3.46354  2.40513  3.72494  3.29354  2.67741  2.69355  4.24690  2.90347  2.73739  3.18146  2.89801  2.37887  2.77519  2.98518  4.58477  3.61503
          0.02147  4.24753  4.96987  0.61958  0.77255  0.72856  0.65894
    326   2.62970  4.56873  3.42101  3.24252  4.68253  1.19691  4.44822  4.18779  3.43169  3.82303  4.67357  3.51045  1.50465  3.72201  3.75785  2.78373  3.10936  3.62474  5.90008  4.74913    559 g - - -
          2.68618  4.42225  2.77519  2.73123  3.46354  2.40513  3.72494  3.29354  2.67741  2.69355  4.24690  2.90347  2.73739  3.18146  2.89801  2.37887  2.77519  2.98518  4.58477  3.61503
          0.02147  4.24753  4.96987  0.61958  0.77255  0.72856  0.65894
    327   2.84992  4.46743  4.04405  3.57476  3.49511  3.79747  4.36977  2.53092  3.41231  1.30681  3.41693  3.84377  4.27992  3.75558  3.65778  3.17407  1.79954  2.42832  5.20840  3.99780    560 l - - -
          2.68618  4.42225  2.77519  2.73123  3.46354  2.40513  3.72494  3.29354  2.67741  2.69355  4.24690  2.90347  2.73739  3.18146  2.89801  2.37887  2.77519  2.98518  4.58477  3.61503
          0.02147  4.24753  4.96987  0.61958  0.77255  0.72856  0.65894
    328   1.12548  4.30293  3.65794  3.44024  4.57107  1.49177  4.50850  3.95786  3.54664  3.68387  4.51676  3.52599  3.85372  3.80504  3.82798  2.55833  2.88567  3.37050  5.90541  4.72899    561 a - - -
          2.68618  4.42225  2.77519  2.73123  3.46354  2.40513  3.72494  3.29354  2.67741  2.69355  4.24690  2.90347  2.73739  3.18146  2.89801  2.37887  2.77519  2.98518  4.58477  3.61503
          0.02147  4.24753  4.96987  0.61958  0.77255  0.72856  0.65894
    329   2.80024  4.96656  3.08344  2.66726  4.49523  3.46092  3.81069  3.92247  1.42425  3.47098  4.30379  3.12892  3.96437  2.96293  2.70860  1.74751  3.08489  3.53435  5.60592  4.31443    562 k - - -
          2.68618  4.42225  2.77519  2.73123  3.46354  2.40513  3.72494  3.29354  2.67741  2.69355  4.24690  2.90347  2.73739  3.18146  2.89801  2.37887  2.77519  2.98518  4.58477  3.61503
          0.02147  4.24753  4.96987  0.61958  0.77255  0.72856  0.65894
    330   2.93895  5.23744  2.60549  1.32876  4.65212  3.41053  3.90362  4.11904  2.76645  3.67211  4.52329  2.98293  1.85878  3.07037  3.23433  2.90941  3.23067  3.72861  5.82527  4.45473    563 e - - -
          2.68618  4.42225  2.77519  2.73123  3.46354  2.40513  3.72494  3.29354  2.67741  2.69355  4.24690  2.90347  2.73739  3.18146  2.89801  2.37887  2.77519  2.98518  4.58477  3.61503
          0.02147  4.24753  4.96987  0.61958  0.77255  0.72856  0.65894
    331   1.65533  4.49309  3.66028  3.25615  3.15300  3.58904  3.96855  3.09728  3.19397  2.79384  3.78749  3.54455  4.11552  3.51647  3.48397  2.96729  3.08306  2.86531  4.72362  1.58204    564 y - - -
          2.68618  4.42225  2.77519  2.73123  3.46354  2.40513  3.72494  3.29354  2.67741  2.69355  4.24690  2.90347  2.73739  3.18146  2.89801  2.37887  2.77519  2.98518  4.58477  3.61503
          0.02147  4.24753  4.96987  0.61958  0.77255  0.72856  0.65894
    332   2.96554  5.39712  2.55845  1.39729  4.70764  3.43376  3.79677  4.19107  2.55899  3.68226  4.51578  2.91566  3.96383  1.76667  2.99018  2.89819  3.21877  3.79864  5.81796  4.41806    565 e - - -
          2.68618  4.42225  2.77519  2.73123  3.46354  2.40513  3.72494  3.29354  2.67741  2.69355  4.24690  2.90347  2.73739  3.18146  2.89801  2.37887  2.77519  2.98518  4.58477  3.61503
          0.02147  4.24753  4.96987  0.61958  0.77255  0.72856  0.65894
    333   2.82812  4.44960  3.94606  3.51416  3.62777  3.75745  4.36255  1.39008  3.40827  2.43881  3.58106  3.79895  1.94960  3.74856  3.67213  3.15259  3.14230  2.32691  5.26355  4.03060    566 i - - -
          2.68618  4.42225  2.77519  2.73123  3.46354  2.40513  3.72494  3.29354  2.67741  2.69355  4.24690  2.90347  2.73739  3.18146  2.89801  2.37887  2.77519  2.98518  4.58477  3.61503
          0.02147  4.24753  4.96987  0.61958  0.77255  0.72856  0.65894
    334   2.41888  4.35595  3.55680  3.31335  4.49756  1.32370  4.40925  3.87526  3.39118  3.59731  4.44368  3.47708  3.87279  3.68821  3.69299  2.59722  1.48710  3.34143  5.82866  4.62962    567 g - - -
          2.68618  4.42225  2.77519  2.73123  3.46354  2.40513  3.72494  3.29354  2.67741  2.69355  4.24690  2.90347  2.73739  3.18146  2.89801  2.37887  2.77519  2.98518  4.58477  3.61503
          0.02147  4.24753  4.96987  0.61958  0.77255  0.72856  0.65894
    335   2.96223  5.32730  2.60393  1.39864  4.47670  3.45035  1.94588  4.10733  2.59545  3.61828  4.46168  2.94727  3.97576  2.97080  3.02652  2.90907  3.21623  3.73341  5.68113  4.25622    568 e - - -
          2.68618  4.42225  2.77519  2.73123  3.46354  2.40513  3.72494  3.29354  2.67741  2.69355  4.24690  2.90347  2.73739  3.18146  2.89801  2.37887  2.77519  2.98518  4.58477  3.61503
          0.02147  4.24753  4.96987  0.61958  0.77255  0.72856  0.65894
    336   2.73789  4.83359  3.06354  2.68169  4.27782  3.42892  3.86260  3.67128  2.56497  3.27969  4.16024  3.14235  3.95071  1.63161  2.91779  2.80147  1.81952  3.33193  5.52918  4.22396    569 q - - -
          2.68618  4.42225  2.77519  2.73123  3.46354  2.40513  3.72494  3.29354  2.67741  2.69355  4.24690  2.90347  2.73739  3.18146  2.89801  2.37887  2.77519  2.98518  4.58477  3.61503
          0.02147  4.24753  4.96987  0.61958  0.77255  0.72856  0.65894
    337   2.45408  4.43037  3.37449  3.12098  4.48069  3.14239  4.28454  3.95395  3.21838  3.60954  4.44396  3.37471  1.46995  3.53320  3.55770  1.44703  2.92449  3.41212  5.79483  4.54265    570 s - - -
          2.68618  4.42225  2.77519  2.73123  3.46354  2.40513  3.72494  3.29354  2.67741  2.69355  4.24690  2.90347  2.73739  3.18146  2.89801  2.37887  2.77519  2.98518  4.58477  3.61503
          0.02147  4.24753  4.96987  0.61958  0.77255  0.72856  0.65894
    338   1.70245  4.38937  4.28785  3.83717  3.69109  3.87370  4.61259  1.29597  3.73529  2.41486  3.57953  4.03617  4.38339  4.03236  3.96876  3.26815  3.17432  2.01428  5.40761  4.19510    571 i - - -
          2.68618  4.42225  2.77519  2.73123  3.46354  2.40513  3.72494  3.29354  2.67741  2.69355  4.24690  2.90347  2.73739  3.18146  2.89801  2.37887  2.77519  2.98518  4.58477  3.61503
          0.02147  4.24753  4.96987  0.61958  0.77255  0.72856  0.65894
    339   2.84630  5.00334  2.94441  2.63219  4.42470  3.45355  3.87990  3.91938  2.58245  3.46082  4.33069  3.11985  1.90659  1.53530  2.94293  2.87442  3.14008  3.55317  5.61953  4.30043    572 q - - -
          2.68618  4.42225  2.77519  2.73123  3.46354  2.40513  3.72494  3.29354  2.67741  2.69355  4.24690  2.90347  2.73739  3.18146  2.89801  2.37887  2.77519  2.98518  4.58477  3.61503
          0.02147  4.24753  4.96987  0.61958  0.77255  0.72856  0.65894
    340   2.67624  4.42640  3.69745  3.27776  3.60251  3.52290  4.16293  2.91379  3.17245  1.44141  3.65554  3.56647  4.07705  3.52975  3.45603  1.72250  3.01927  2.72109  5.16413  3.87662    573 l - - -
          2.68618  4.42225  2.77519  2.73123  3.46354  2.40513  3.72494  3.29354  2.67741  2.69355  4.24690  2.90347  2.73739  3.18146  2.89801  2.37887  2.77519  2.98518  4.58477  3.61503
          0.02147  4.24753  4.96987  0.61958  0.77255  0.72856  0.65894
    341   3.03018  5.35599  1.20406  2.39755  4.92678  1.61336  4.04280  4.47447  3.09853  4.00611  4.87046  2.95697  4.00845  3.23244  3.67213  2.97966  3.37710  4.00617  6.09843  4.68512    574 d - - -
          2.68618  4.42225  2.77519  2.73123  3.46354  2.40513  3.72494  3.29354  2.67741  2.69355  4.24690  2.90347  2.73739  3.18146  2.89801  2.37887  2.77519  2.98518  4.58477  3.61503
          0.02147  4.24753  4.96987  0.61958  0.77255  0.72856  0.65894
    342   2.76998  4.50805  3.70992  3.35119  3.72735  1.70788  4.26655  3.02851  3.28178  1.32464  3.77565  3.64262  4.13061  3.63807  3.55545  3.00226  3.12403  2.83611  5.26630  4.01244    575 l - - -
          2.68618  4.42225  2.77519  2.73123  3.46354  2.40513  3.72494  3.29354  2.67741  2.69355  4.24690  2.90347  2.73739  3.18146  2.89801  2.37887  2.77519  2.98518  4.58477  3.61503
          0.02147  4.24753  4.96987  0.61958  0.77255  0.72856  0.65894
    343   2.38405  4.32429  3.59423  3.27727  4.38598  3.11433  4.33197  3.75600  3.28748  3.48084  4.32597  3.44620  3.84939  3.60160  3.59852  1.45261  1.34683  3.25266  5.74015  4.51645    576 t - - -
          2.68618  4.42225  2.77519  2.73123  3.46354  2.40513  3.72494  3.29354  2.67741  2.69355  4.24690  2.90347  2.73739  3.18146  2.89801  2.37887  2.77519  2.98518  4.58477  3.61503
          0.02147  4.24753  4.96987  0.61958  0.77255  0.72856  0.65894
    344   2.67624  4.42640  3.69745  3.27776  3.60251  3.52290  4.16293  2.91379  3.17245  1.44141  3.65554  3.56647  4.07705  3.52975  3.45603  1.72250  3.01927  2.72109  5.16413  3.87662    577 l - - -
          2.68618  4.42225  2.77519  2.73123  3.46354  2.40513  3.72494  3.29354  2.67741  2.69355  4.24690  2.90347  2.73739  3.18146  2.89801  2.37887  2.77519  2.98518  4.58477  3.61503
          0.02147  4.24753  4.96987  0.61958  0.77255  0.72856  0.65894
    345   2.83661  5.14011  2.58785  1.39602  4.60353  3.35520  3.86421  4.07058  2.73190  3.63290  4.46331  2.94265  3.92899  3.02622  3.20938  1.70780  3.14127  3.65897  5.80510  4.40635    578 e - - -
          2.68618  4.42225  2.77519  2.73123  3.46354  2.40513  3.72494  3.29354  2.67741  2.69355  4.24690  2.90347  2.73739  3.18146  2.89801  2.37887  2.77519  2.98518  4.58477  3.61503
          0.02147  4.24753  4.96987  0.61958  0.77255  0.72856  0.65894
    346   1.12548  4.30293  3.65794  3.44024  4.57107  1.49177  4.50850  3.95786  3.54664  3.68387  4.51676  3.52599  3.85372  3.80504  3.82798  2.55833  2.88567  3.37050  5.90541  4.72899    579 a - - -
          2.68618  4.42225  2.77519  2.73123  3.46354  2.40513  3.72494  3.29354  2.67741  2.69355  4.24690  2.90347  2.73739  3.18146  2.89801  2.37887  2.77519  2.98518  4.58477  3.61503
          0.02147  4.24753  4.96987  0.61958  0.77255  0.72856  0.65894
    347   2.73300  4.89324  2.92922  2.60926  4.39908  3.37690  3.86461  3.89505  2.59828  3.46144  4.30091  3.08446  3.92802  1.60418  2.97605  1.71139  3.05008  3.49471  5.61716  4.27539    580 q - - -
          2.68618  4.42225  2.77519  2.73123  3.46354  2.40513  3.72494  3.29354  2.67741  2.69355  4.24690  2.90347  2.73739  3.18146  2.89801  2.37887  2.77519  2.98518  4.58477  3.61503
          0.02147  4.24753  4.96987  0.61958  0.77255  0.72856  0.65894
    348   3.20045  4.92147  3.94939  3.90395  5.00684  0.33044  4.98411  4.71471  4.13519  4.31458  5.30513  4.11562  4.32270  4.43035  4.31398  3.38561  3.71026  4.17013  5.98584  5.12712    581 G - - -
          2.68618  4.42225  2.77519  2.73123  3.46354  2.40513  3.72494  3.29354  2.67741  2.69355  4.24690  2.90347  2.73739  3.18146  2.89801  2.37887  2.77519  2.98518  4.58477  3.61503
          0.02147  4.24753  4.96987  0.61958  0.77255  0.72856  0.65894
    349   2.83661  5.14011  2.58785  1.39602  4.60353  3.35520  3.86421  4.07058  2.73190  3.63290  4.46331  2.94265  3.92899  3.02622  3.20938  1.70780  3.14127  3.65897  5.80510  4.40635    582 e - - -
          2.68618  4.42225  2.77519  2.73123  3.46354  2.40513  3.72494  3.29354  2.67741  2.69355  4.24690  2.90347  2.73739  3.18146  2.89801  2.37887  2.77519  2.98518  4.58477  3.61503
          0.02147  4.24753  4.96987  0.61958  0.77255  0.72856  0.65894
    350   2.60411  4.38391  3.65879  3.21225  3.68504  3.45030  4.12162  2.99583  3.10928  2.67654  1.71769  3.50195  4.01298  3.46230  3.40574  1.72215  2.95236  2.76645  5.19498  3.93833    583 m - - -
          2.68618  4.42225  2.77519  2.73123  3.46354  2.40513  3.72494  3.29354  2.67741  2.69355  4.24690  2.90347  2.73739  3.18146  2.89801  2.37887  2.77519  2.98518  4.58477  3.61503
          0.02147  4.24753  4.96987  0.61958  0.77255  0.72856  0.65894
    351   2.54495  4.46145  3.58498  3.43638  4.48098  3.18695  4.52569  4.06422  3.53719  3.76032  4.66434  3.58551  3.96005  3.85809  3.79822  0.64025  3.05619  3.51258  5.82498  4.57215    584 S - - -
          2.68618  4.42225  2.77519  2.73123  3.46354  2.40513  3.72494  3.29354  2.67741  2.69355  4.24690  2.90347  2.73739  3.18146  2.89801  2.37887  2.77519  2.98518  4.58477  3.61503
          0.02147  4.24753  4.96987  0.61958  0.77255  0.72856  0.65894
    352   1.12548  4.30293  3.65794  3.44024  4.57107  1.49177  4.50850  3.95786  3.54664  3.68387  4.51676  3.52599  3.85372  3.80504  3.82798  2.55833  2.88567  3.37050  5.90541  4.72899    585 a - - -
          2.68618  4.42225  2.77519  2.73123  3.46354  2.40513  3.72494  3.29354  2.67741  2.69355  4.24690  2.90347  2.73739  3.18146  2.89801  2.37887  2.77519  2.98518  4.58477  3.61503
          0.02147  4.24753  4.96987  0.61958  0.77255  0.72856  0.65894
    353   2.83661  5.14011  2.58785  1.39602  4.60353  3.35520  3.86421  4.07058  2.73190  3.63290  4.46331  2.94265  3.92899  3.02622  3.20938  1.70780  3.14127  3.65897  5.80510  4.40635    586 e - - -
          2.68618  4.42225  2.77519  2.73123  3.46354  2.40513  3.72494  3.29354  2.67741  2.69355  4.24690  2.90347  2.73739  3.18146  2.89801  2.37887  2.77519  2.98518  4.58477  3.61503
          0.02147  4.24753  4.96987  0.61958  0.77255  0.72856  0.65894
    354   2.83592  4.66497  3.32144  2.96521  3.63258  3.61129  4.00179  3.06083  2.90868  1.50176  3.77336  1.86749  4.10304  3.31375  3.23582  2.99768  3.12142  2.87484  5.15568  3.79517    587 l - - -
          2.68618  4.42225  2.77519  2.73123  3.46354  2.40513  3.72494  3.29354  2.67741  2.69355  4.24690  2.90347  2.73739  3.18146  2.89801  2.37887  2.77519  2.98518  4.58477  3.61503
          0.02147  4.24753  4.96987  0.61958  0.77255  0.72856  0.65894
    355   2.38405  4.32429  3.59423  3.27727  4.38598  3.11433  4.33197  3.75600  3.28748  3.48084  4.32597  3.44620  3.84939  3.60160  3.59852  1.45261  1.34683  3.25266  5.74015  4.51645    588 t - - -
          2.68618  4.42225  2.77519  2.73123  3.46354  2.40513  3.72494  3.29354  2.67741  2.69355  4.24690  2.90347  2.73739  3.18146  2.89801  2.37887  2.77519  2.98518  4.58477  3.61503
          0.02147  4.24753  4.96987  0.61958  0.77255  0.72856  0.65894
    356   2.56453  4.34145  3.83638  3.50492  3.98536  1.67659  4.42022  2.91830  3.48429  2.97044  3.96406  3.66681  4.03527  3.78672  3.74639  2.81420  2.98982  1.31710  5.48742  4.26862    589 v - - -
          2.68618  4.42225  2.77519  2.73123  3.46354  2.40513  3.72494  3.29354  2.67741  2.69355  4.24690  2.90347  2.73739  3.18146  2.89801  2.37887  2.77519  2.98518  4.58477  3.61503
          0.02147  4.24753  4.96987  0.61958  0.77255  0.72856  0.65894
    357   2.82604  4.61834  3.53031  3.15680  3.00347  3.60031  3.86332  3.36077  3.12520  2.97737  3.95152  3.47503  4.12617  3.45275  3.43854  1.70044  3.14651  3.09907  4.58376  1.51176    590 y - - -
          2.68618  4.42225  2.77519  2.73123  3.46354  2.40513  3.72494  3.29354  2.67741  2.69355  4.24690  2.90347  2.73739  3.18146  2.89801  2.37887  2.77519  2.98518  4.58477  3.61503
          0.02147  4.24753  4.96987  0.61958  0.77255  0.72856  0.65894
    358   2.63267  4.74059  2.87683  2.67918  4.51106  3.24152  4.03531  4.04409  2.92536  3.64439  4.47177  1.49249  3.89736  3.23320  3.34643  1.57871  3.03133  3.55252  5.78173  4.42593    591 n - - -
          2.68618  4.42225  2.77519  2.73123  3.46354  2.40513  3.72494  3.29354  2.67741  2.69355  4.24690  2.90347  2.73739  3.18146  2.89801  2.37887  2.77519  2.98518  4.58477  3.61503
          0.02147  4.24753  4.96987  0.61958  0.77255  0.72856  0.65894
    359   2.73313  4.79599  3.04037  2.72164  3.96375  3.40019  1.70623  3.77160  2.71738  3.35861  4.22626  3.16678  3.96025  3.13360  3.08436  1.68681  3.06124  3.40038  5.33784  3.90440    592 s - - -
          2.68618  4.42225  2.77519  2.73123  3.46354  2.40513  3.72494  3.29354  2.67741  2.69355  4.24690  2.90347  2.73739  3.18146  2.89801  2.37887  2.77519  2.98518  4.58477  3.61503
          0.02147  4.24753  4.96987  0.61958  0.77255  0.72856  0.65894
    360   2.86463  4.90182  3.02755  2.78524  4.14339  1.66015  1.50184  3.95074  2.85848  3.52528  4.40463  3.24056  4.03207  3.26128  3.22158  2.92993  3.20324  3.56856  5.47038  4.08002    593 h - - -
          2.68618  4.42225  2.77519  2.73123  3.46354  2.40513  3.72494  3.29354  2.67741  2.69355  4.24690  2.90347  2.73739  3.18146  2.89801  2.37887  2.77519  2.98518  4.58477  3.61503
          0.02147  4.24753  4.96987  0.61958  0.77255  0.72856  0.65894
    361   2.73300  4.89324  2.92922  2.60926  4.39908  3.37690  3.86461  3.89505  2.59828  3.46144  4.30091  3.08446  3.92802  1.60418  2.97605  1.71139  3.05008  3.49471  5.61716  4.27539    594 q - - -
          2.68618  4.42225  2.77519  2.73123  3.46354  2.40513  3.72494  3.29354  2.67741  2.69355  4.24690  2.90347  2.73739  3.18146  2.89801  2.37887  2.77519  2.98518  4.58477  3.61503
          0.02147  4.24753  4.96987  0.61958  0.77255  0.72856  0.65894
    362   2.80024  4.96656  3.08344  2.66726  4.49523  3.46092  3.81069  3.92247  1.42425  3.47098  4.30379  3.12892  3.96437  2.96293  2.70860  1.74751  3.08489  3.53435  5.60592  4.31443    595 k - - -
          2.68618  4.42225  2.77519  2.73123  3.46354  2.40513  3.72494  3.29354  2.67741  2.69355  4.24690  2.90347  2.73739  3.18146  2.89801  2.37887  2.77519  2.98518  4.58477  3.61503
          0.02147  4.24753  4.96987  0.61958  0.77255  0.72856  0.65894
    363   2.45408  4.43037  3.37449  3.12098  4.48069  3.14239  4.28454  3.95395  3.21838  3.60954  4.44396  3.37471  1.46995  3.53320  3.55770  1.44703  2.92449  3.41212  5.79483  4.54265    596 s - - -
          2.68618  4.42225  2.77519  2.73123  3.46354  2.40513  3.72494  3.29354  2.67741  2.69355  4.24690  2.90347  2.73739  3.18146  2.89801  2.37887  2.77519  2.98518  4.58477  3.61503
          0.02147  4.24753  4.96987  0.61958  0.77255  0.72856  0.65894
    364   2.67624  4.42640  3.69745  3.27776  3.60251  3.52290  4.16293  2.91379  3.17245  1.44141  3.65554  3.56647  4.07705  3.52975  3.45603  1.72250  3.01927  2.72109  5.16413  3.87662    597 l - - -
          2.68618  4.42225  2.77519  2.73123  3.46354  2.40513  3.72494  3.29354  2.67741  2.69355  4.24690  2.90347  2.73739  3.18146  2.89801  2.37887  2.77519  2.98518  4.58477  3.61503
          0.02147  4.24753  4.96987  0.61958  0.77255  0.72856  0.65894
    365   1.16238  4.27273  3.69737  3.41748  4.48566  3.06115  4.44812  3.86638  3.45851  3.59449  4.42583  3.50147  3.83131  3.73536  3.74761  1.39774  2.84270  3.30172  5.84071  4.64015    598 a - - -
          2.68618  4.42225  2.77519  2.73123  3.46354  2.40513  3.72494  3.29354  2.67741  2.69355  4.24690  2.90347  2.73739  3.18146  2.89801  2.37887  2.77519  2.98518  4.58477  3.61503
          0.02147  4.24753  4.96987  0.61958  0.77255  0.72856  0.65894
    366   2.54495  4.46145  3.58498  3.43638  4.48098  3.18695  4.52569  4.06422  3.53719  3.76032  4.66434  3.58551  3.96005  3.85809  3.79822  0.64025  3.05619  3.51258  5.82498  4.57215    599 S - - -
          2.68618  4.42225  2.77519  2.73123  3.46354  2.40513  3.72494  3.29354  2.67741  2.69355  4.24690  2.90347  2.73739  3.18146  2.89801  2.37887  2.77519  2.98518  4.58477  3.61503
          0.02147  4.24753  4.96987  0.61958  0.77255  0.72856  0.65894
    367   2.75674  4.51702  3.72037  3.29495  3.18384  3.55170  3.97197  3.29955  3.14608  2.93029  3.89741  3.55806  4.10232  3.51781  3.41962  1.65099  3.09684  3.03424  1.66571  3.21605    600 s - - -
          2.68618  4.42225  2.77519  2.73123  3.46354  2.40513  3.72494  3.29354  2.67741  2.69355  4.24690  2.90347  2.73739  3.18146  2.89801  2.37887  2.77519  2.98518  4.58477  3.61503
          0.02147  4.24753  4.96987  0.61958  0.77255  0.72856  0.65894
    368   2.54495  4.46145  3.58498  3.43638  4.48098  3.18695  4.52569  4.06422  3.53719  3.76032  4.66434  3.58551  3.96005  3.85809  3.79822  0.64025  3.05619  3.51258  5.82498  4.57215    601 S - - -
          2.68618  4.42225  2.77519  2.73123  3.46354  2.40513  3.72494  3.29354  2.67741  2.69355  4.24690  2.90347  2.73739  3.18146  2.89801  2.37887  2.77519  2.98518  4.58477  3.61503
          0.02147  4.24753  4.96987  0.61958  0.77255  0.72856  0.65894
    369   2.73300  4.89324  2.92922  2.60926  4.39908  3.37690  3.86461  3.89505  2.59828  3.46144  4.30091  3.08446  3.92802  1.60418  2.97605  1.71139  3.05008  3.49471  5.61716  4.27539    602 q - - -
          2.68618  4.42225  2.77519  2.73123  3.46354  2.40513  3.72494  3.29354  2.67741  2.69355  4.24690  2.90347  2.73739  3.18146  2.89801  2.37887  2.77519  2.98518  4.58477  3.61503
          0.02147  4.24753  4.96987  0.61958  0.77255  0.72856  0.65894
    370   1.16238  4.27273  3.69737  3.41748  4.48566  3.06115  4.44812  3.86638  3.45851  3.59449  4.42583  3.50147  3.83131  3.73536  3.74761  1.39774  2.84270  3.30172  5.84071  4.64015    603 a - - -
          2.68618  4.42225  2.77519  2.73123  3.46354  2.40513  3.72494  3.29354  2.67741  2.69355  4.24690  2.90347  2.73739  3.18146  2.89801  2.37887  2.77519  2.98518  4.58477  3.61503
          0.02147  4.24753  4.96987  0.61958  0.77255  0.72856  0.65894
    371   2.60411  4.38391  3.65879  3.21225  3.68504  3.45030  4.12162  2.99583  3.10928  2.67654  1.71769  3.50195  4.01298  3.46230  3.40574  1.72215  2.95236  2.76645  5.19498  3.93833    604 m - - -
          2.68618  4.42225  2.77519  2.73123  3.46354  2.40513  3.72494  3.29354  2.67741  2.69355  4.24690  2.90347  2.73739  3.18146  2.89801  2.37887  2.77519  2.98518  4.58477  3.61503
          0.02147  4.24753  4.96987  0.61958  0.77255  0.72856  0.65894
    372   2.41994  4.35555  3.56072  3.30684  4.47616  1.54204  4.39698  3.85029  3.37594  3.57367  4.42124  3.47455  3.87316  3.67537  3.67947  2.59845  1.29318  3.32603  5.81005  4.60941    605 t - - -
          2.68618  4.42225  2.77519  2.73123  3.46354  2.40513  3.72494  3.29354  2.67741  2.69355  4.24690  2.90347  2.73739  3.18146  2.89801  2.37887  2.77519  2.98518  4.58477  3.61503
          0.02147  4.24753  4.96987  0.61958  0.77255  0.72856  0.65894
    373   1.63101  5.05894  1.37610  2.44642  4.64095  3.31392  3.96618  4.03725  2.93726  3.68062  4.53623  2.97454  3.93868  3.14582  3.45770  2.82593  3.16562  3.62165  5.89198  4.49312    606 d - - -
          2.68618  4.42225  2.77519  2.73123  3.46354  2.40513  3.72494  3.29354  2.67741  2.69355  4.24690  2.90347  2.73739  3.18146  2.89801  2.37887  2.77519  2.98518  4.58477  3.61503
          0.02147  4.24753  4.96987  0.61958  0.77255  0.72856  0.65894
    374   2.75251  4.52045  3.66304  3.31496  3.79406  1.46207  4.26077  3.10934  3.25682  1.52306  3.85538  3.61066  4.10843  3.61766  3.53934  2.97020  3.11749  2.89484  5.30809  4.04724    607 g - - -
          2.68618  4.42225  2.77519  2.73123  3.46354  2.40513  3.72494  3.29354  2.67741  2.69355  4.24690  2.90347  2.73739  3.18146  2.89801  2.37887  2.77519  2.98518  4.58477  3.61503
          0.02147  4.24753  4.96987  0.61958  0.77255  0.72856  0.65894
    375   2.80471  5.02852  2.72055  1.45318  4.45130  3.39450  3.85471  3.80797  2.68291  3.44870  4.30430  2.99918  3.93687  3.01991  3.12910  2.81566  1.82667  3.45186  5.68546  4.32655    608 e - - -
          2.68618  4.42225  2.77519  2.73123  3.46354  2.40513  3.72494  3.29354  2.67741  2.69355  4.24690  2.90347  2.73739  3.18146  2.89801  2.37887  2.77519  2.98518  4.58477  3.61503
          0.02147  4.24753  4.96987  0.61958  0.77255  0.72856  0.65894
    376   2.76998  4.50805  3.70992  3.35119  3.72735  1.70788  4.26655  3.02851  3.28178  1.32464  3.77565  3.64262  4.13061  3.63807  3.55545  3.00226  3.12403  2.83611  5.26630  4.01244    609 l - - -
          2.68618  4.42225  2.77519  2.73123  3.46354  2.40513  3.72494  3.29354  2.67741  2.69355  4.24690  2.90347  2.73739  3.18146  2.89801  2.37887  2.77519  2.98518  4.58477  3.61503
          0.02147  4.24753  4.96987  0.61958  0.77255  0.72856  0.65894
    377   2.80024  4.96656  3.08344  2.66726  4.49523  3.46092  3.81069  3.92247  1.42425  3.47098  4.30379  3.12892  3.96437  2.96293  2.70860  1.74751  3.08489  3.53435  5.60592  4.31443    610 k - - -
          2.68618  4.42225  2.77519  2.73123  3.46354  2.40513  3.72494  3.29354  2.67741  2.69355  4.24690  2.90347  2.73739  3.18146  2.89801  2.37887  2.77519  2.98518  4.58477  3.61503
          0.02147  4.24753  4.96987  0.61958  0.77255  0.72856  0.65894
    378   2.33482  1.68500  4.09354  3.75522  4.22159  3.09408  4.53901  3.57262  3.65201  3.35867  4.23572  3.66564  3.86512  3.92309  3.85691  1.21115  2.83928  3.10557  5.64805  4.45700    611 s - - -
          2.68618  4.42225  2.77519  2.73123  3.46354  2.40513  3.72494  3.29354  2.67741  2.69355  4.24690  2.90347  2.73739  3.18146  2.89801  2.37887  2.77519  2.98518  4.58477  3.61503
          0.02147  4.24753  4.96987  0.61958  0.77255  0.72856  0.65894
    379   2.67258  4.35259  3.86230  3.43041  3.66392  3.57862  4.27875  1.46384  3.34369  2.61077  3.65438  3.68006  4.13090  3.66852  3.61430  1.75718  3.01525  2.38727  5.23087  3.97866    612 i - - -
          2.68618  4.42225  2.77519  2.73123  3.46354  2.40513  3.72494  3.29354  2.67741  2.69355  4.24690  2.90347  2.73739  3.18146  2.89801  2.37887  2.77519  2.98518  4.58477  3.61503
          0.02147  4.24753  4.96987  0.61958  0.77255  0.72856  0.65894
    380   2.38405  4.32429  3.59423  3.27727  4.38598  3.11433  4.33197  3.75600  3.28748  3.48084  4.32597  3.44620  3.84939  3.60160  3.59852  1.45261  1.34683  3.25266  5.74015  4.51645    613 t - - -
          2.68618  4.42225  2.77519  2.73123  3.46354  2.40513  3.72494  3.29354  2.67741  2.69355  4.24690  2.90347  2.73739  3.18146  2.89801  2.37887  2.77519  2.98518  4.58477  3.61503
          0.02147  4.24753  4.96987  0.61958  0.77255  0.72856  0.65894
    381   2.91438  4.82701  3.12785  1.73460  3.82930  3.64983  3.97291  3.07948  2.81229  1.51789  3.76996  3.28156  4.10567  3.20584  3.17919  3.03007  3.16419  2.92617  5.33835  4.04587    614 l - - -
          2.68618  4.42225  2.77519  2.73123  3.46354  2.40513  3.72494  3.29354  2.67741  2.69355  4.24690  2.90347  2.73739  3.18146  2.89801  2.37887  2.77519  2.98518  4.58477  3.61503
          0.02147  4.24753  4.96987  0.61958  0.77255  0.72856  0.65894
    382   2.96967  5.27115  2.53560  1.27235  4.76792  1.70229  3.96036  4.25729  2.88406  3.80457  4.65500  2.97477  3.99011  3.13582  3.37853  2.93478  3.28519  3.83495  5.93337  4.55272    615 e - - -
          2.68618  4.42225  2.77519  2.73123  3.46354  2.40513  3.72494  3.29354  2.67741  2.69355  4.24690  2.90347  2.73739  3.18146  2.89801  2.37887  2.77519  2.98518  4.58477  3.61503
          0.02147  4.24753  4.96987  0.61958  0.77255  0.72856  0.65894
    383   2.84992  4.46743  4.04405  3.57476  3.49511  3.79747  4.36977  2.53092  3.41231  1.30681  3.41693  3.84377  4.27992  3.75558  3.65778  3.17407  1.79954  2.42832  5.20840  3.99780    616 l - - -
          2.68618  4.42225  2.77519  2.73123  3.46354  2.40513  3.72494  3.29354  2.67741  2.69355  4.24690  2.90347  2.73739  3.18146  2.89801  2.37887  2.77519  2.98518  4.58477  3.61503
          0.02147  4.24753  4.96987  0.61958  0.77255  0.72856  0.65894
    384   2.73262  4.51121  3.67933  3.24488  3.23888  3.53059  3.96908  3.30041  3.10998  2.93548  3.89215  3.52449  4.07964  3.47877  3.39619  1.47035  3.07152  3.02952  1.93569  3.27530    617 s - - -
          2.68618  4.42225  2.77519  2.73123  3.46354  2.40513  3.72494  3.29354  2.67741  2.69355  4.24690  2.90347  2.73739  3.18146  2.89801  2.37887  2.77519  2.98518  4.58477  3.61503
          0.02147  4.24753  4.96987  0.61958  0.77255  0.72856  0.65894
    385   3.01507  5.49593  2.38686  1.30895  4.81839  3.37515  3.86729  4.33639  2.77976  3.84334  4.68509  1.67319  3.96828  3.02843  3.29499  2.92748  3.29785  3.91794  5.97726  4.51825    618 e - - -
          2.68618  4.42225  2.77519  2.73123  3.46354  2.40513  3.72494  3.29354  2.67741  2.69355  4.24690  2.90347  2.73739  3.18146  2.89801  2.37887  2.77519  2.98518  4.58477  3.61503
          0.02147  4.24753  4.96987  0.61958  0.77255  0.72856  0.65894
    386   1.16052  1.68769  4.26089  3.92061  4.15258  3.14663  4.62007  3.25832  3.79675  3.19035  4.12769  3.76199  3.91316  4.04312  3.96443  2.61398  2.86559  2.88205  5.62760  4.46553    619 a - - -
          2.68618  4.42225  2.77519  2.73123  3.46354  2.40513  3.72494  3.29354  2.67741  2.69355  4.24690  2.90347  2.73739  3.18146  2.89801  2.37887  2.77519  2.98518  4.58477  3.61503
          0.02147  4.24753  4.96987  0.61958  0.77255  0.72856  0.65894
    387   2.91263  4.72756  3.56787  3.01672  3.89864  3.75431  3.94367  1.80628  1.52140  2.76459  3.79728  3.42932  4.15357  3.16764  2.81661  3.08207  3.14390  2.69800  5.30865  4.06410    620 k - - -
          2.68618  4.42225  2.77519  2.73123  3.46354  2.40513  3.72494  3.29354  2.67741  2.69355  4.24690  2.90347  2.73739  3.18146  2.89801  2.37887  2.77519  2.98518  4.58477  3.61503
          0.02147  4.24753  4.96987  0.61958  0.77255  0.72856  0.65894
    388   1.12548  4.30293  3.65794  3.44024  4.57107  1.49177  4.50850  3.95786  3.54664  3.68387  4.51676  3.52599  3.85372  3.80504  3.82798  2.55833  2.88567  3.37050  5.90541  4.72899    621 a - - -
          2.68618  4.42225  2.77519  2.73123  3.46354  2.40513  3.72494  3.29354  2.67741  2.69355  4.24690  2.90347  2.73739  3.18146  2.89801  2.37887  2.77519  2.98518  4.58477  3.61503
          0.02147  4.24753  4.96987  0.61958  0.77255  0.72856  0.65894
    389   3.20045  4.92147  3.94939  3.90395  5.00684  0.33044  4.98411  4.71471  4.13519  4.31458  5.30513  4.11562  4.32270  4.43035  4.31398  3.38561  3.71026  4.17013  5.98584  5.12712    622 G - - -
          2.68618  4.42225  2.77519  2.73123  3.46354  2.40513  3.72494  3.29354  2.67741  2.69355  4.24690  2.90347  2.73739  3.18146  2.89801  2.37887  2.77519  2.98518  4.58477  3.61503
          0.02147  4.24753  4.96987  0.61958  0.77255  0.72856  0.65894
    390   2.73313  4.79599  3.04037  2.72164  3.96375  3.40019  1.70623  3.77160  2.71738  3.35861  4.22626  3.16678  3.96025  3.13360  3.08436  1.68681  3.06124  3.40038  5.33784  3.90440    623 s - - -
          2.68618  4.42225  2.77519  2.73123  3.46354  2.40513  3.72494  3.29354  2.67741  2.69355  4.24690  2.90347  2.73739  3.18146  2.89801  2.37887  2.77519  2.98518  4.58477  3.61503
          0.02147  4.24753  4.96987  0.61958  0.77255  0.72856  0.65894
    391   2.73313  4.79599  3.04037  2.72164  3.96375  3.40019  1.70623  3.77160  2.71738  3.35861  4.22626  3.16678  3.96025  3.13360  3.08436  1.68681  3.06124  3.40038  5.33784  3.90440    624 s - - -
          2.68618  4.42225  2.77519  2.73123  3.46354  2.40513  3.72494  3.29354  2.67741  2.69355  4.24690  2.90347  2.73739  3.18146  2.89801  2.37887  2.77519  2.98518  4.58477  3.61503
          0.02147  4.24753  4.96987  0.61958  0.77255  0.72856  0.65894
    392   3.31819  4.68100  4.80741  4.28897  1.67255  4.43455  4.48191  2.47984  4.13647  1.68919  1.52580  4.43331  4.69940  4.24108  4.23726  3.78760  3.55042  2.58273  4.76755  3.36434    625 m - - -
          2.68618  4.42225  2.77519  2.73123  3.46354  2.40513  3.72494  3.29354  2.67741  2.69355  4.24690  2.90347  2.73739  3.18146  2.89801  2.37887  2.77519  2.98518  4.58477  3.61503
          0.02147  4.24753  4.96987  0.61958  0.77255  0.72856  0.65894
    393   2.98015  4.77448  3.54122  3.07614  3.57416  3.80106  4.02762  2.97299  2.78297  1.39840  3.55934  3.49831  4.20796  1.87188  3.06609  3.14970  3.22020  2.90628  5.18234  3.89550    626 l - - -
          2.68618  4.42225  2.77519  2.73123  3.46354  2.40513  3.72494  3.29354  2.67741  2.69355  4.24690  2.90347  2.73739  3.18146  2.89801  2.37887  2.77519  2.98518  4.58477  3.61503
          0.02147  4.24753  4.96987  0.61958  0.77255  0.72856  0.65894
    394   2.83971  4.60060  3.73245  3.16592  3.83442  3.69530  4.01709  2.86959  2.67049  2.75310  3.77361  3.51834  4.14419  3.27962  1.76976  3.04838  3.10890  1.51517  5.26710  4.03042    627 v - - -
          2.68618  4.42225  2.77519  2.73123  3.46354  2.40513  3.72494  3.29354  2.67741  2.69355  4.24690  2.90347  2.73739  3.18146  2.89801  2.37887  2.77519  2.98518  4.58477  3.61503
          0.02147  4.24753  4.96987  0.61958  0.77255  0.72856  0.65894
    395   2.33482  1.68500  4.09354  3.75522  4.22159  3.09408  4.53901  3.57262  3.65201  3.35867  4.23572  3.66564  3.86512  3.92309  3.85691  1.21115  2.83928  3.10557  5.64805  4.45700    628 s - - -
          2.68618  4.42225  2.77519  2.73123  3.46354  2.40513  3.72494  3.29354  2.67741  2.69355  4.24690  2.90347  2.73739  3.18146  2.89801  2.37887  2.77519  2.98518  4.58477  3.61503
          0.02147  4.24753  4.96987  0.61958  0.77255  0.72856  0.65894
    396   1.65344  4.74243  3.42679  2.91902  4.32951  3.45510  3.91313  3.68305  2.47511  3.30887  4.18621  3.29884  3.98826  3.09593  1.48039  2.83514  3.05513  3.33002  5.52310  4.28565    629 r - - -
          2.68618  4.42225  2.77519  2.73123  3.46354  2.40513  3.72494  3.29354  2.67741  2.69355  4.24690  2.90347  2.73739  3.18146  2.89801  2.37887  2.77519  2.98518  4.58477  3.61503
          0.02147  4.24753  4.96987  0.61958  0.77255  0.72856  0.65894
    397   2.80079  4.53806  3.47057  3.09493  3.69021  3.65905  4.11020  1.52952  3.06085  2.68833  3.72582  1.93065  4.14629  3.43241  3.38605  3.03272  3.09053  2.48371  5.22515  3.91402    630 i - - -
          2.68618  4.42225  2.77519  2.73123  3.46354  2.40513  3.72494  3.29354  2.67741  2.69355  4.24690  2.90347  2.73739  3.18146  2.89801  2.37887  2.77519  2.98518  4.58477  3.61503
          0.02147  4.24753  4.96987  0.61958  0.77255  0.72856  0.65894
    398   2.89634  5.03688  3.06588  2.71701  4.61098  1.77607  3.88991  4.04613  1.33280  3.58359  4.42831  3.18166  4.01780  3.05073  2.78208  2.92554  3.18842  3.65191  5.68186  4.42257    631 k - - -
          2.68618  4.42225  2.77519  2.73123  3.46354  2.40513  3.72494  3.29354  2.67741  2.69355  4.24690  2.90347  2.73739  3.18146  2.89801  2.37887  2.77519  2.98518  4.58477  3.61503
          0.02147  4.24753  4.96987  0.61958  0.77255  0.72856  0.65894
    399   3.01288  5.52206  1.34461  2.27509  4.80653  3.37396  3.86090  4.34967  2.79531  3.84193  4.68316  2.85204  3.96282  1.72331  3.33414  2.91970  3.29209  3.92989  5.97458  4.50389    632 d - - -
          2.68618  4.42225  2.77519  2.73123  3.46354  2.40513  3.72494  3.29354  2.67741  2.69355  4.24690  2.90347  2.73739  3.18146  2.89801  2.37887  2.77519  2.98518  4.58477  3.61503
          0.02147  4.24753  4.96987  0.61958  0.77255  0.72856  0.65894
    400   3.13097  4.92013  3.84844  3.20875  3.51063  3.84424  3.85002  3.56262  2.45074  3.09238  4.07125  3.55007  4.23822  3.19521  1.34954  3.24334  3.34203  3.33820  1.87316  3.48370    633 r - - -
          2.68618  4.42225  2.77519  2.73123  3.46354  2.40513  3.72494  3.29354  2.67741  2.69355  4.24690  2.90347  2.73739  3.18146  2.89801  2.37887  2.77519  2.98518  4.58477  3.61503
          0.02147  4.24753  4.96987  0.61958  0.77255  0.72856  0.65894
    401   2.82883  5.08419  1.41228  2.43049  4.58740  3.33764  3.92594  3.98208  2.86831  3.62117  4.47595  2.96448  3.93791  3.10022  3.38006  2.82774  1.75782  3.58699  5.83627  4.43812    634 d - - -
          2.68618  4.42225  2.77519  2.73123  3.46354  2.40513  3.72494  3.29354  2.67741  2.69355  4.24690  2.90347  2.73739  3.18146  2.89801  2.37887  2.77519  2.98518  4.58477  3.61503
          0.02147  4.24753  4.96987  0.61958  0.77255  0.72856  0.65894
    402   1.29866  4.30837  3.64327  3.43613  4.58695  1.27665  4.51421  3.97628  3.55336  3.70146  4.53444  3.52493  3.85576  3.81060  3.83449  2.56165  2.89131  3.38333  5.91835  4.74240    635 g - - -
          2.68618  4.42225  2.77519  2.73123  3.46354  2.40513  3.72494  3.29354  2.67741  2.69355  4.24690  2.90347  2.73739  3.18146  2.89801  2.37887  2.77519  2.98518  4.58477  3.61503
          0.02147  4.24753  4.96987  0.61958  0.77255  0.72856  0.65894
    403   2.69574  4.56301  3.30841  2.97269  3.92119  3.46872  4.08568  2.99392  2.99911  2.96808  3.94115  1.63957  4.03302  3.35900  3.35244  2.86955  3.03531  1.67271  5.38294  4.06685    636 n - - -
          2.68618  4.42225  2.77519  2.73123  3.46354  2.40513  3.72494  3.29354  2.67741  2.69355  4.24690  2.90347  2.73739  3.18146  2.89801  2.37887  2.77519  2.98518  4.58477  3.61503
          0.02147  4.24753  4.96987  0.61958  0.77255  0.72856  0.65894
    404   2.98015  4.77448  3.54122  3.07614  3.57416  3.80106  4.02762  2.97299  2.78297  1.39840  3.55934  3.49831  4.20796  1.87188  3.06609  3.14970  3.22020  2.90628  5.18234  3.89550    637 l - - -
          2.68618  4.42225  2.77519  2.73123  3.46354  2.40513  3.72494  3.29354  2.67741  2.69355  4.24690  2.90347  2.73739  3.18146  2.89801  2.37887  2.77519  2.98518  4.58477  3.61503
          0.02147  4.24753  4.96987  0.61958  0.77255  0.72856  0.65894
    405   3.24865  5.20785  3.21910  2.99826  4.42566  3.66096  4.15319  4.13431  2.79620  3.59613  4.63096  3.45473  4.23083  0.68950  3.06504  3.28865  3.55363  3.84513  5.63577  4.36432    638 Q - - -
          2.68618  4.42225  2.77519  2.73123  3.46354  2.40513  3.72494  3.29354  2.67741  2.69355  4.24690  2.90347  2.73739  3.18146  2.89801  2.37887  2.77519  2.98518  4.58477  3.61503
          0.02147  4.24753  4.96987  0.61958  0.77255  0.72856  0.65894
    406   2.82815  4.89351  1.60587  2.59326  4.02273  3.50122  3.89917  3.34492  2.80755  2.97335  2.03686  3.10848  3.99890  3.10446  3.25943  2.88857  3.09782  3.11401  5.44383  4.10013    639 d - - -
          2.68618  4.42225  2.77519  2.73123  3.46354  2.40513  3.72494  3.29354  2.67741  2.69355  4.24690  2.90347  2.73739  3.18146  2.89801  2.37887  2.77519  2.98518  4.58477  3.61503
          0.02147  4.24753  4.96987  0.61958  0.77255  0.72856  0.65894
    407   1.67606  4.78438  3.04962  2.70021  4.30608  3.38197  3.90800  3.70067  2.65211  3.31991  4.19690  3.15068  3.93682  1.60694  3.01747  2.77311  3.02615  3.34090  5.57087  4.26376    640 q - - -
          2.68618  4.42225  2.77519  2.73123  3.46354  2.40513  3.72494  3.29354  2.67741  2.69355  4.24690  2.90347  2.73739  3.18146  2.89801  2.37887  2.77519  2.98518  4.58477  3.61503
          0.02147  4.24753  4.96987  0.61958  0.77255  0.72856  0.65894
    408   2.73789  4.83359  3.06354  2.68169  4.27782  3.42892  3.86260  3.67128  2.56497  3.27969  4.16024  3.14235  3.95071  1.63161  2.91779  2.80147  1.81952  3.33193  5.52918  4.22396    641 q - - -
          2.68618  4.42225  2.77519  2.73123  3.46354  2.40513  3.72494  3.29354  2.67741  2.69355  4.24690  2.90347  2.73739  3.18146  2.89801  2.37887  2.77519  2.98518  4.58477  3.61503
          0.02147  4.24753  4.96987  0.61958  0.77255  0.72856  0.65894
    409   2.41994  4.35555  3.56072  3.30684  4.47616  1.54204  4.39698  3.85029  3.37594  3.57367  4.42124  3.47455  3.87316  3.67537  3.67947  2.59845  1.29318  3.32603  5.81005  4.60941    642 t - - -
          2.68618  4.42225  2.77519  2.73123  3.46354  2.40513  3.72494  3.29354  2.67741  2.69355  4.24690  2.90347  2.73739  3.18146  2.89801  2.37887  2.77519  2.98518  4.58477  3.61503
          0.02147  4.24753  4.96987  0.61958  0.77255  0.72856  0.65894
    410   2.84992  4.46743  4.04405  3.57476  3.49511  3.79747  4.36977  2.53092  3.41231  1.30681  3.41693  3.84377  4.27992  3.75558  3.65778  3.17407  1.79954  2.42832  5.20840  3.99780    643 l - - -
          2.68618  4.42225  2.77519  2.73123  3.46354  2.40513  3.72494  3.29354  2.67741  2.69355  4.24690  2.90347  2.73739  3.18146  2.89801  2.37887  2.77519  2.98518  4.58477  3.61503
          0.02147  4.24753  4.96987  0.61958  0.77255  0.72856  0.65894
    411   3.14221  5.78462  1.22179  1.37011  5.06561  3.34446  3.92645  4.61317  2.99264  4.08756  4.95322  2.79885  3.99007  3.09719  3.62492  3.00132  3.43916  4.16430  6.22795  4.68785    644 d - - -
          2.68618  4.42225  2.77519  2.73123  3.46354  2.40513  3.72494  3.29354  2.67741  2.69355  4.24690  2.90347  2.73739  3.18146  2.89801  2.37887  2.77519  2.98518  4.58477  3.61503
          0.02147  4.24753  4.96987  0.61958  0.77255  0.72856  0.65894
    412   2.93544  1.86087  4.54794  4.08468  1.42763  3.88921  4.19517  2.68019  3.92670  2.34226  3.50316  4.08808  4.37323  4.09211  4.03235  3.29842  3.24696  2.55205  4.57804  3.07455    645 f - - -
          2.68618  4.42225  2.77519  2.73123  3.46354  2.40513  3.72494  3.29354  2.67741  2.69355  4.24690  2.90347  2.73739  3.18146  2.89801  2.37887  2.77519  2.98518  4.58477  3.61503
          0.02147  4.24753  4.96987  0.61958  0.77255  0.72856  0.65894
    413   2.73639  4.40088  3.92498  3.43754  3.54710  3.66319  4.25786  2.64447  3.28650  2.32801  1.70234  3.70953  4.16667  3.62998  3.54863  3.02729  1.80700  2.50217  5.17743  3.97168    646 m - - -
          2.68618  4.42225  2.77519  2.73123  3.46354  2.40513  3.72494  3.29354  2.67741  2.69355  4.24690  2.90347  2.73739  3.18146  2.89801  2.37887  2.77519  2.98518  4.58477  3.61503
          0.02147  4.24753  4.96987  0.61958  0.77255  0.72856  0.65894
    414   1.67127  4.44258  4.04861  3.60469  3.53979  3.72961  4.40691  2.55450  3.47974  1.30668  3.46351  3.84468  4.25198  3.79836  3.72434  3.12262  3.13816  2.43795  5.24837  4.03866    647 l - - -
          2.68618  4.42225  2.77519  2.73123  3.46354  2.40513  3.72494  3.29354  2.67741  2.69355  4.24690  2.90347  2.73739  3.18146  2.89801  2.37887  2.77519  2.98518  4.58477  3.61503
          0.02147  4.24753  4.96987  0.61958  0.77255  0.72856  0.65894
    415   2.56453  4.34145  3.83638  3.50492  3.98536  1.67659  4.42022  2.91830  3.48429  2.97044  3.96406  3.66681  4.03527  3.78672  3.74639  2.81420  2.98982  1.31710  5.48742  4.26862    648 v - - -
          2.68618  4.42225  2.77519  2.73123  3.46354  2.40513  3.72494  3.29354  2.67741  2.69355  4.24690  2.90347  2.73739  3.18146  2.89801  2.37887  2.77519  2.98518  4.58477  3.61503
          0.02147  4.24753  4.96987  0.61958  0.77255  0.72856  0.65894
    416   2.96554  5.39712  2.55845  1.39729  4.70764  3.43376  3.79677  4.19107  2.55899  3.68226  4.51578  2.91566  3.96383  1.76667  2.99018  2.89819  3.21877  3.79864  5.81796  4.41806    649 e - - -
          2.68618  4.42225  2.77519  2.73123  3.46354  2.40513  3.72494  3.29354  2.67741  2.69355  4.24690  2.90347  2.73739  3.18146  2.89801  2.37887  2.77519  2.98518  4.58477  3.61503
          0.15040  4.24753  2.07677  0.61958  0.77255  0.72856  0.65894
    417   1.31738  4.30461  3.44991  3.15554  4.29105  3.08747  4.24434  3.61954  3.19786  3.35432  4.23322  3.36851  1.80322  3.51308  3.51692  2.54582  2.83687  3.16121  5.64705  4.42832    650 a - - -
          2.68618  4.42225  2.77519  2.73123  3.46354  2.40513  3.72494  3.29354  2.67741  2.69355  4.24690  2.90347  2.73739  3.18146  2.89801  2.37887  2.77519  2.98518  4.58477  3.61503
          0.02439  4.12152  4.84387  0.61958  0.77255  0.84492  0.56141
    418   2.66733  4.80641  2.88358  2.56587  4.30182  3.31751  3.81591  3.79120  2.56139  3.37007  4.21527  3.03683  3.87116  1.87883  2.93852  1.65237  2.98678  3.40023  5.53827  4.20009    651 s - - -
          2.68618  4.42225  2.77519  2.73123  3.46354  2.40513  3.72494  3.29354  2.67741  2.69355  4.24690  2.90347  2.73739  3.18146  2.89801  2.37887  2.77519  2.98518  4.58477  3.61503
          0.02439  4.12152  4.84387  0.61958  0.77255  0.84492  0.56141
    419   2.56575  4.61957  2.94806  2.68115  4.28334  3.22792  3.94715  3.68196  2.79683  3.36328  4.22093  1.68448  3.84934  3.15178  3.18739  2.66131  1.78472  3.27773  5.58282  4.26432    652 n - - -
          2.68618  4.42225  2.77519  2.73123  3.46354  2.40513  3.72494  3.29354  2.67741  2.69355  4.24690  2.90347  2.73739  3.18146  2.89801  2.37887  2.77519  2.98518  4.58477  3.61503
          0.02439  4.12152  4.84387  0.61958  0.77255  0.84492  0.56141
    420   2.80000  4.51110  3.68712  3.26478  3.51588  3.63600  4.16770  2.79049  3.13629  1.40634  3.51704  3.60225  1.99191  3.51613  3.41844  3.04107  3.11005  2.67557  5.14215  3.88458    653 l - - -
          2.68618  4.42225  2.77519  2.73123  3.46354  2.40513  3.72494  3.29354  2.67741  2.69355  4.24690  2.90347  2.73739  3.18146  2.89801  2.37887  2.77519  2.98518  4.58477  3.61503
          0.02439  4.12152  4.84387  0.61958  0.77255  0.84492  0.56141
    421   2.83823  4.98137  3.05216  2.64247  4.43861  3.46995  3.77110  3.85434  1.46040  3.40211  4.25795  3.11087  2.04328  2.92855  2.63634  2.86432  3.10177  3.49893  5.53537  4.26922    654 k - - -
          2.68618  4.42225  2.77519  2.73123  3.46354  2.40513  3.72494  3.29354  2.67741  2.69355  4.24690  2.90347  2.73739  3.18146  2.89801  2.37887  2.77519  2.98518  4.58477  3.61503
          0.02439  4.12152  4.84387  0.61958  0.77255  0.84492  0.56141
    422   2.80456  4.35324  4.13077  3.65607  3.58989  3.83604  4.45650  1.41787  3.52942  2.32257  3.48518  3.90669  4.31116  3.85463  3.77956  3.21008  1.91106  1.99656  5.29019  4.07247    655 i - - -
          2.68618  4.42225  2.77519  2.73123  3.46354  2.40513  3.72494  3.29354  2.67741  2.69355  4.24690  2.90347  2.73739  3.18146  2.89801  2.37887  2.77519  2.98518  4.58477  3.61503
          0.02439  4.12152  4.84387  0.61958  0.77255  0.84492  0.56141
    423   2.83823  4.98137  3.05216  2.64247  4.43861  3.46995  3.77110  3.85434  1.46040  3.40211  4.25795  3.11087  2.04328  2.92855  2.63634  2.86432  3.10177  3.49893  5.53537  4.26922    656 k - - -
          2.68618  4.42225  2.77519  2.73123  3.46354  2.40513  3.72494  3.29354  2.67741  2.69355  4.24690  2.90347  2.73739  3.18146  2.89801  2.37887  2.77519  2.98518  4.58477  3.61503
          0.02439  4.12152  4.84387  0.61958  0.77255  0.84492  0.56141
    424   1.23633  4.23823  3.51604  3.28835  4.44195  1.58324  4.37439  3.81529  3.39346  3.54686  4.38797  3.41379  3.77494  3.66338  3.68762  2.48826  2.80868  3.25888  5.77950  4.59029    657 a - - -
          2.68618  4.42225  2.77519  2.73123  3.46354  2.40513  3.72494  3.29354  2.67741  2.69355  4.24690  2.90347  2.73739  3.18146  2.89801  2.37887  2.77519  2.98518  4.58477  3.61503
          0.02439  4.12152  4.84387  0.61958  0.77255  0.84492  0.56141
    425   2.73117  4.94482  1.68794  2.40766  4.43937  3.28241  3.85872  3.81330  2.78316  3.47307  4.33059  2.93088  3.87107  3.03563  3.27725  2.74742  1.70714  3.43369  5.70432  4.32464    658 d - - -
          2.68618  4.42225  2.77519  2.73123  3.46354  2.40513  3.72494  3.29354  2.67741  2.69355  4.24690  2.90347  2.73739  3.18146  2.89801  2.37887  2.77519  2.98518  4.58477  3.61503
          0.02439  4.12152  4.84387  0.61958  0.77255  0.84492  0.56141
    426   2.91251  4.83030  3.12175  2.80788  3.00309  3.59436  3.71004  3.50062  2.84939  3.06684  4.03775  1.73853  4.07480  3.20508  3.21142  2.97800  3.18113  3.24080  4.56873  1.80883    659 n - - -
          2.68618  4.42225  2.77519  2.73123  3.46354  2.40513  3.72494  3.29354  2.67741  2.69355  4.24690  2.90347  2.73739  3.18146  2.89801  2.37887  2.77519  2.98518  4.58477  3.61503
          0.02439  4.12152  4.84387  0.61958  0.77255  0.84492  0.56141
    427   2.84283  4.83277  1.81586  2.62367  3.84934  3.50686  3.91208  3.15518  2.85545  1.65492  3.86880  3.13278  4.00807  3.14702  3.29219  2.92501  3.11274  2.96410  5.33692  3.98316    660 l - - -
          2.68618  4.42225  2.77519  2.73123  3.46354  2.40513  3.72494  3.29354  2.67741  2.69355  4.24690  2.90347  2.73739  3.18146  2.89801  2.37887  2.77519  2.98518  4.58477  3.61503
          0.02439  4.12152  4.84387  0.61958  0.77255  0.84492  0.56141
    428   2.84985  4.68241  3.42786  2.92950  1.99860  3.65789  3.79098  3.14303  1.64832  2.73247  3.75114  3.33835  4.07211  3.14881  2.94595  2.98341  3.08964  2.94564  4.83224  3.37017    661 k - - -
          2.68618  4.42225  2.77519  2.73123  3.46354  2.40513  3.72494  3.29354  2.67741  2.69355  4.24690  2.90347  2.73739  3.18146  2.89801  2.37887  2.77519  2.98518  4.58477  3.61503
          0.02439  4.12152  4.84387  0.61958  0.77255  0.84492  0.56141
    429   2.58190  4.35049  3.68743  3.29326  3.79577  3.40716  4.23781  2.75536  3.22674  2.71057  3.76237  3.55192  1.79397  3.56977  3.51893  2.82547  2.96142  1.60493  5.33097  4.09049    662 v - - -
          2.68618  4.42225  2.77519  2.73123  3.46354  2.40513  3.72494  3.29354  2.67741  2.69355  4.24690  2.90347  2.73739  3.18146  2.89801  2.37887  2.77519  2.98518  4.58477  3.61503
          0.02439  4.12152  4.84387  0.61958  0.77255  0.84492  0.56141
    430   2.90655  4.64150  3.67466  3.13527  1.87009  3.73714  3.81781  3.09298  2.76198  2.62263  3.69170  3.48477  4.14598  3.27821  1.70182  3.07562  3.15020  2.92591  4.66507  3.16322    663 r - - -
          2.68618  4.42225  2.77519  2.73123  3.46354  2.40513  3.72494  3.29354  2.67741  2.69355  4.24690  2.90347  2.73739  3.18146  2.89801  2.37887  2.77519  2.98518  4.58477  3.61503
          0.02439  4.12152  4.84387  0.61958  0.77255  0.84492  0.56141
    431   2.69290  4.43929  3.62146  3.16431  3.56366  3.54883  4.08705  2.83953  3.04108  2.40631  1.82961  3.50351  2.08332  3.41307  3.33915  2.92045  3.00439  2.68607  5.13632  3.89900    664 m - - -
          2.68618  4.42225  2.77519  2.73123  3.46354  2.40513  3.72494  3.29354  2.67741  2.69355  4.24690  2.90347  2.73739  3.18146  2.89801  2.37887  2.77519  2.98518  4.58477  3.61503
          0.02439  4.12152  4.84387  0.61958  0.77255  0.84492  0.56141
    432   2.76751  4.61381  3.24306  2.87974  3.59720  3.54062  3.92464  3.02457  2.81832  1.64113  3.74156  1.96710  4.03147  3.22784  3.14983  2.92157  3.05216  2.82766  5.10561  3.74077    665 l - - -
          2.68618  4.42225  2.77519  2.73123  3.46354  2.40513  3.72494  3.29354  2.67741  2.69355  4.24690  2.90347  2.73739  3.18146  2.89801  2.37887  2.77519  2.98518  4.58477  3.61503
          0.02439  4.12152  4.84387  0.61958  0.77255  0.84492  0.56141
    433   2.77567  4.81751  2.94640  2.68871  4.04622  1.78449  1.69599  3.82093  2.75054  3.40242  4.27976  3.14772  3.94703  3.15437  3.11669  2.84030  3.10550  3.44976  5.37589  3.98682    666 h - - -
          2.68618  4.42225  2.77519  2.73123  3.46354  2.40513  3.72494  3.29354  2.67741  2.69355  4.24690  2.90347  2.73739  3.18146  2.89801  2.37887  2.77519  2.98518  4.58477  3.61503
          0.02439  4.12152  4.84387  0.61958  0.77255  0.84492  0.56141
    434   2.83722  4.81581  2.99748  1.66473  3.86713  3.55083  3.86945  3.12603  2.68715  1.82191  3.81131  3.15997  4.01249  3.08479  3.06667  2.92591  3.08769  2.94106  5.32263  4.01067    667 e - - -
          2.68618  4.42225  2.77519  2.73123  3.46354  2.40513  3.72494  3.29354  2.67741  2.69355  4.24690  2.90347  2.73739  3.18146  2.89801  2.37887  2.77519  2.98518  4.58477  3.61503
          0.02439  4.12152  4.84387  0.61958  0.77255  0.84492  0.56141
    435   2.82099  4.70183  3.42516  2.87132  3.82693  3.63396  3.81493  3.11359  1.72289  2.71141  2.00546  3.29361  4.03633  3.03225  2.70266  2.95109  3.05093  2.92051  5.20932  3.96527    668 k - - -
          2.68618  4.42225  2.77519  2.73123  3.46354  2.40513  3.72494  3.29354  2.67741  2.69355  4.24690  2.90347  2.73739  3.18146  2.89801  2.37887  2.77519  2.98518  4.58477  3.61503
          0.02439  4.12152  4.84387  0.61958  0.77255  0.84492  0.56141
    436   2.92195  5.18154  2.95171  1.72162  4.55214  3.52139  3.69565  3.96974  2.21374  3.46434  4.30620  3.04206  3.96524  2.83460  1.59211  2.89989  3.14133  3.61672  5.56836  4.28568    669 r - - -
          2.68618  4.42225  2.77519  2.73123  3.46354  2.40513  3.72494  3.29354  2.67741  2.69355  4.24690  2.90347  2.73739  3.18146  2.89801  2.37887  2.77519  2.98518  4.58477  3.61503
          0.02439  4.12152  4.84387  0.61958  0.77255  0.84492  0.56141
    437   3.31457  4.94190  3.77625  3.38921  2.31013  4.01530  1.64478  3.57296  3.21800  2.99465  4.10286  3.63235  4.40372  3.56220  3.47581  3.37104  3.54599  3.38829  3.95089  1.42445    670 y - - -
          2.68618  4.42225  2.77519  2.73123  3.46354  2.40513  3.72494  3.29354  2.67741  2.69355  4.24690  2.90347  2.73739  3.18146  2.89801  2.37887  2.77519  2.98518  4.58477  3.61503
          0.02439  4.12152  4.84387  0.61958  0.77255  0.84492  0.56141
    438   2.77989  4.59688  3.59208  3.02453  3.83268  3.60905  3.90858  2.94734  2.53392  2.75974  3.76747  3.39647  4.05716  3.14937  1.69699  2.95565  3.04638  1.80587  5.23162  3.98710    671 r - - -
          2.68618  4.42225  2.77519  2.73123  3.46354  2.40513  3.72494  3.29354  2.67741  2.69355  4.24690  2.90347  2.73739  3.18146  2.89801  2.37887  2.77519  2.98518  4.58477  3.61503
          0.02439  4.12152  4.84387  0.61958  0.77255  0.84492  0.56141
    439   1.78534  4.79381  3.11343  2.68430  4.30891  3.40507  3.79895  3.63486  1.54346  3.27715  4.14231  3.12700  3.91606  2.96746  2.72389  2.77668  3.00623  3.29000  5.49459  4.22278    672 k - - -
          2.68618  4.42225  2.77519  2.73123  3.46354  2.40513  3.72494  3.29354  2.67741  2.69355  4.24690  2.90347  2.73739  3.18146  2.89801  2.37887  2.77519  2.98518  4.58477  3.61503
          0.02439  4.12152  4.84387  0.61958  0.77255  0.84492  0.56141
    440   2.78639  4.81727  3.26849  2.83703  4.42596  1.79862  3.88672  3.87817  2.44712  3.43912  4.29877  3.24540  3.96610  3.06756  1.47663  2.86163  3.10159  3.49246  5.53680  4.31749    673 r - - -
          2.68618  4.42225  2.77519  2.73123  3.46354  2.40513  3.72494  3.29354  2.67741  2.69355  4.24690  2.90347  2.73739  3.18146  2.89801  2.37887  2.77519  2.98518  4.58477  3.61503
          0.02439  4.12152  4.84387  0.61958  0.77255  0.84492  0.56141
    441   2.56575  4.61957  2.94806  2.68115  4.28334  3.22792  3.94715  3.68196  2.79683  3.36328  4.22093  1.68448  3.84934  3.15178  3.18739  2.66131  1.78472  3.27773  5.58282  4.26432    674 n - - -
          2.68618  4.42225  2.77519  2.73123  3.46354  2.40513  3.72494  3.29354  2.67741  2.69355  4.24690  2.90347  2.73739  3.18146  2.89801  2.37887  2.77519  2.98518  4.58477  3.61503
          0.02439  4.12152  4.84387  0.61958  0.77255  0.84492  0.56141
    442   2.91161  4.84957  3.31283  2.82294  3.41546  3.64564  3.70313  3.45785  1.66799  3.03435  3.97128  3.24919  4.05584  3.02169  2.71060  2.98302  3.13465  3.20547  4.86372  1.84841    675 k - - -
          2.68618  4.42225  2.77519  2.73123  3.46354  2.40513  3.72494  3.29354  2.67741  2.69355  4.24690  2.90347  2.73739  3.18146  2.89801  2.37887  2.77519  2.98518  4.58477  3.61503
          0.02439  4.12152  4.84387  0.61958  0.77255  0.84492  0.56141
    443   2.74442  4.51871  3.45144  3.00287  3.38102  3.58385  1.96073  2.94021  2.83856  2.68995  3.68854  3.38184  4.04791  3.26362  3.14305  2.93093  3.02026  1.81045  4.89963  3.48468    676 v - - -
          2.68618  4.42225  2.77519  2.73123  3.46354  2.40513  3.72494  3.29354  2.67741  2.69355  4.24690  2.90347  2.73739  3.18146  2.89801  2.37887  2.77519  2.98518  4.58477  3.61503
          0.02439  4.12152  4.84387  0.61958  0.77255  0.84492  0.56141
    444   2.76324  4.64735  3.18575  2.82918  3.64726  3.51704  3.90400  3.09386  2.78139  1.79587  3.79997  1.80387  4.01365  3.19198  3.12278  2.89957  3.04980  2.88272  5.13636  3.76168    677 l - - -
          2.68618  4.42225  2.77519  2.73123  3.46354  2.40513  3.72494  3.29354  2.67741  2.69355  4.24690  2.90347  2.73739  3.18146  2.89801  2.37887  2.77519  2.98518  4.58477  3.61503
          0.02439  4.12152  4.84387  0.61958  0.77255  0.84492  0.56141
    445   1.72360  4.62979  3.09992  2.74555  3.89021  3.35189  1.88485  3.49804  2.70082  3.14054  4.03125  3.16793  3.90574  3.11818  3.05380  2.74484  2.96849  3.16742  5.26913  3.89749    678 a - - -
          2.68618  4.42225  2.77519  2.73123  3.46354  2.40513  3.72494  3.29354  2.67741  2.69355  4.24690  2.90347  2.73739  3.18146  2.89801  2.37887  2.77519  2.98518  4.58477  3.61503
          0.02439  4.12152  4.84387  0.61958  0.77255  0.84492  0.56141
    446   1.27213  4.21169  3.56459  3.28070  4.36430  3.00054  4.32758  3.73095  3.32353  3.46682  4.30713  3.39980  3.75917  3.61017  3.62167  1.46766  2.77202  3.19519  5.72312  4.51235    679 a - - -
          2.68606  4.41730  2.77555  2.73224  3.46516  2.40499  3.72492  3.29409  2.67788  2.69517  4.24576  2.90436  2.73718  3.17833  2.89891  2.37921  2.77491  2.98680  4.57101  3.61079
          0.28605  1.39119        *  3.40015  0.03394  0.00000        *
//
