# Supplementary material for: The discovery of novel LPMO families with a new Hidden Markov model
Source: BMC Res Notes. 2017 Feb 21;10:105. doi: 10.1186/s13104-017-2429-8 (PMC5320794; doi:10.1186/s13104-017-2429-8)
Supplement: Supplementary file 4 — Additional file 4. UniProt/PDB identifiers of the genes used in this study and links to the NCBI Genomes FTP site containing the protein sequences of the genomes listed in this study. [file 13104_2017_2429_MOESM4_ESM.xlsx]

## Sheet: Genes
Genes used for the construction of the HMM
Organism	Uniprot ID	PDB ID
Neurospora crassa OR74A	Q1K8B6	4EIR
Neurospora crassa OR74A	Q7SA19	4EIS
Phanerochaete chrysosporium K-3	H1AE14	4B5Q
Thermoascus aurantiacus	G3XAP7	2YET
Enterococcus faecalis V583	Q838S1	4A02
Burkholderia pseudomallei 1710b	Q3JY22	3UAM
Vibrio cholerae O1 biovar El Tor str. N16961	Q9KLD5	2XWX
Bacillus amyloliquefaciens DSM7	E1UUV3	2YOX
Serratia marcescens BJL200	O83009	2BEM
Streptomyces coelicolor A3(2)	Q9RJC1	4OY6
Streptomyces coelicolor A3(2)	Q9RJY2	4OY7
Thermobifida fusca YX	Q47QG3	4GBO
Aspergillus oryzae RIB40	Q2UA85	4MAI
Aspergillus oryzae RIB40	Q2U8Y3	4OPB

## Sheet: Genomes
Genomes analysed using the HMM
Strain	link to NCBI Genomes
Aspergilus niger CBS 513.88	ftp://ftp.ncbi.nlm.nih.gov/genomes/all/GCF/000/002/855/GCF_000002855.3_ASM285v2/GCF_000002855.3_ASM285v2_protein.faa.gz
Aspergillus oryzae RIB40	ftp://ftp.ncbi.nlm.nih.gov/genomes/all/GCA/000/269/785/GCA_000269785.2_AspOry3042/GCA_000269785.2_AspOry3042_protein.faa.gz
Aspergillus nidulans FGSC A4	ftp://ftp.ncbi.nlm.nih.gov/genomes/all/GCF/000/149/205/GCF_000149205.1_ASM14920v1/GCF_000149205.1_ASM14920v1_protein.faa.gz
Trichoderma reesei v.2.0	ftp://ftp.ncbi.nlm.nih.gov/genomes/all/GCF/000/167/675/GCF_000167675.1_v2.0/GCF_000167675.1_v2.0_protein.faa.gz
Neurospora crassa OR74A	ftp://ftp.ncbi.nlm.nih.gov/genomes/all/GCF/000/182/925/GCF_000182925.2_NC12/GCF_000182925.2_NC12_protein.faa.gz
Myceliophtora thermophile ATCC 42464	ftp://ftp.ncbi.nlm.nih.gov/genomes/all/GCF/000/226/095/GCF_000226095.1_ASM22609v1/GCF_000226095.1_ASM22609v1_protein.faa.gz
Streptomyces lividans 66	ftp://ftp.ncbi.nlm.nih.gov/genomes/all/GCF/000/403/665/GCF_000403665.1_Streptomyces_lividans_1326/GCF_000403665.1_Streptomyces_lividans_1326_protein.faa.gz
